# Supplementary material for: Effects of tree species identity on soil microbial communities in Juglans nigra and Quercus rubra plantations
Source: Front Microbiol. 2024 Oct 29;15:1442026. doi: 10.3389/fmicb.2024.1442026 (PMC11554539; doi:10.3389/fmicb.2024.1442026)
Supplement: Supplementary file 6 [file Data_Sheet_1.xlsx]

## Sheet: Supplemental Table 1
Supplemental Table 1: Fungi funcitonal trait for sapotrops and Ectomycorrhizical fungi.
		Saprotroph	EcM
Tree type	BW	1.50a	1.73b
	RO	1.48b	1.82a
	BS	1.46b	1.26c
Season	Autumn	1.97a	1.38b
	Spring	1.52b	1.61a

## Sheet: Supplemental Table 2
Supplemental Table 2: Indicator values for bacteria indicator OTUs for plant species, depth, and season.
OTUs	Indicator_value	P_value	Indicator	Taxa
Otu000002	0.427	0.0086	J.nigra	Bacteria(100);Acidobacteriota(100);Vicinamibacteria(100);Vicinamibacterales(100);Vicinamibacteraceae(100);Vicinamibacteraceae_ge(99);
Otu000003	0.467	0.0033	DB	Bacteria(100);Proteobacteria(100);Gammaproteobacteria(100);Burkholderiales(100);Nitrosomonadaceae(100);Ellin6067(100);
Otu000004	0.48	0.0015	Q.rubra	Bacteria(100);Verrucomicrobiota(100);Verrucomicrobiae(100);Chthoniobacterales(100);Chthoniobacteraceae(100);Candidatus_Udaeobacter(100);
Otu000006	0.509	0.001	Q.rubra	Bacteria(100);Acidobacteriota(100);Acidobacteriae(100);Acidobacteriales(100);uncultured(100);uncultured_ge(100);
Otu000010	0.637	0.0001	Q.rubra	Bacteria(100);Acidobacteriota(100);Acidobacteriae(100);Subgroup_2(100);Subgroup_2_fa(100);Subgroup_2_ge(100);
Otu000011	0.584	0.0004	Q.rubra	Bacteria(100);Acidobacteriota(100);Acidobacteriae(100);Acidobacteriales(100);uncultured(100);uncultured_ge(100);
Otu000012	0.522	0.0009	J.nigra	Bacteria(100);Proteobacteria(100);Gammaproteobacteria(100);Burkholderiales(100);Comamonadaceae(100);Comamonadaceae_unclassified(59);
Otu000014	0.38	0.0238	DB	Bacteria(100);Bacteroidota(100);Bacteroidia(100);Chitinophagales(100);Chitinophagaceae(100);uncultured(97);
Otu000015	0.619	0.0002	Q.rubra	Bacteria(100);Proteobacteria(100);Alphaproteobacteria(100);Rhizobiales(100);Xanthobacteraceae(100);Bradyrhizobium(51);
Otu000017	0.511	0.001	Q.rubra	Bacteria(100);Acidobacteriota(100);Acidobacteriae(100);Solibacterales(100);Solibacteraceae(100);Candidatus_Solibacter(100);
Otu000023	0.559	0.0003	J.nigra	Bacteria(100);Proteobacteria(100);Gammaproteobacteria(100);Burkholderiales(100);Oxalobacteraceae(100);Oxalobacteraceae_unclassified(100);
Otu000025	0.597	0.0002	Q.rubra	Bacteria(100);Acidobacteriota(100);Acidobacteriae(100);Acidobacteriales(100);uncultured(100);uncultured_ge(100);
Otu000031	0.496	0.0018	Q.rubra	Bacteria(100);Acidobacteriota(100);Acidobacteriae(100);Subgroup_2(100);Subgroup_2_fa(100);Subgroup_2_ge(100);
Otu000037	0.675	0.0001	Q.rubra	Bacteria(100);Proteobacteria(100);Alphaproteobacteria(100);Micropepsales(100);Micropepsaceae(100);uncultured(100);
Otu000038	0.577	0.0004	Q.rubra	Bacteria(100);Acidobacteriota(100);Acidobacteriae(100);Solibacterales(100);Solibacteraceae(100);Candidatus_Solibacter(100);
Otu000039	0.376	0.0243	DB	Bacteria(100);Acidobacteriota(100);Blastocatellia(100);Pyrinomonadales(100);Pyrinomonadaceae(100);RB41(100);
Otu000045	0.502	0.0001	Q.rubra	Bacteria(100);Proteobacteria(100);Gammaproteobacteria(100);Burkholderiales(100);Burkholderiaceae(100);Burkholderia-Caballeronia-Paraburkholderia(99);
Otu000046	0.57	0.0004	Q.rubra	Bacteria(100);Proteobacteria(100);Alphaproteobacteria(100);Micropepsales(100);Micropepsaceae(100);uncultured(100);
Otu000048	0.7	0.0001	Q.rubra	Bacteria(100);Acidobacteriota(100);Acidobacteriae(100);Bryobacterales(100);Bryobacteraceae(100);Bryobacter(100);
Otu000052	0.602	0.0001	J.nigra	Bacteria(100);Acidobacteriota(100);Subgroup_22(100);Subgroup_22_or(100);Subgroup_22_fa(100);Subgroup_22_ge(100);
Otu000054	0.54	0.0007	Q.rubra	Bacteria(100);Acidobacteriota(100);Acidobacteriae(100);Subgroup_2(100);Subgroup_2_fa(100);Subgroup_2_ge(100);
Otu000058	0.54	0.0001	Q.rubra	Bacteria(100);Verrucomicrobiota(100);Verrucomicrobiae(100);Chthoniobacterales(100);Chthoniobacteraceae(100);Candidatus_Udaeobacter(100);
Otu000065	0.406	0.0109	DB	Bacteria(100);Proteobacteria(100);Gammaproteobacteria(100);Burkholderiales(100);TRA3-20(100);TRA3-20_ge(100);
Otu000066	0.493	0.0015	DB	Bacteria(100);Latescibacterota(100);Latescibacterota_cl(100);Latescibacterota_or(100);Latescibacterota_fa(100);Latescibacterota_ge(100);
Otu000067	0.671	0.0001	Q.rubra	Bacteria(100);Acidobacteriota(100);Acidobacteriae(100);Subgroup_2(100);Subgroup_2_fa(100);Subgroup_2_ge(100);
Otu000068	0.513	0.0011	J.nigra	Bacteria(100);Nitrospirota(100);Nitrospiria(100);Nitrospirales(100);Nitrospiraceae(100);Nitrospira(100);
Otu000070	0.476	0.0026	J.nigra	Bacteria(100);Methylomirabilota(100);Methylomirabilia(100);Rokubacteriales(100);Rokubacteriales_fa(100);Rokubacteriales_ge(100);
Otu000072	0.535	0.0008	Q.rubra	Bacteria(100);Acidobacteriota(100);Acidobacteriae(100);Acidobacteriales(100);uncultured(100);uncultured_ge(100);
Otu000073	0.696	0.0001	Q.rubra	Bacteria(100);Acidobacteriota(100);Acidobacteriae(100);Subgroup_2(100);Subgroup_2_fa(100);Subgroup_2_ge(100);
Otu000074	0.536	0.0006	Q.rubra	Bacteria(100);Acidobacteriota(100);Holophagae(100);Subgroup_7(100);Subgroup_7_fa(100);Subgroup_7_ge(100);
Otu000076	0.364	0.0282	DB	Bacteria(100);Proteobacteria(100);Gammaproteobacteria(100);Burkholderiales(100);SC-I-84(100);SC-I-84_ge(100);
Otu000077	0.53	0.0003	J.nigra	Bacteria(100);Bacteroidota(100);Bacteroidia(100);Sphingobacteriales(100);env.OPS_17(100);env.OPS_17_ge(100);
Otu000078	0.551	0.0004	J.nigra	Bacteria(100);Desulfobacterota(100);Desulfuromonadia(100);Geobacterales(100);Geobacteraceae(100);Citrifermentans(77);
Otu000080	0.525	0.0008	J.nigra	Bacteria(100);Bacteroidota(100);Bacteroidia(100);Sphingobacteriales(100);env.OPS_17(100);env.OPS_17_ge(100);
Otu000082	0.402	0.0165	DB	Bacteria(100);Proteobacteria(100);Gammaproteobacteria(100);Burkholderiales(100);Nitrosomonadaceae(100);MND1(100);
Otu000084	0.555	0.0003	Q.rubra	Bacteria(100);Proteobacteria(100);Gammaproteobacteria(100);WD260(100);WD260_fa(100);WD260_ge(100);
Otu000087	0.455	0.0038	DB	Bacteria(100);Bacteroidota(100);Bacteroidia(100);Flavobacteriales(100);Flavobacteriaceae(100);Flavobacterium(100);
Otu000091	0.34	0.0488	DB	Bacteria(100);NB1-j(100);NB1-j_cl(100);NB1-j_or(100);NB1-j_fa(100);NB1-j_ge(100);
Otu000093	0.536	0.0002	Q.rubra	Bacteria(100);Verrucomicrobiota(100);Verrucomicrobiae(100);Chthoniobacterales(100);Chthoniobacteraceae(100);Candidatus_Udaeobacter(100);
Otu000094	0.347	0.0417	DB	Bacteria(100);Proteobacteria(100);Gammaproteobacteria(100);Burkholderiales(100);SC-I-84(100);SC-I-84_ge(100);
Otu000095	0.468	0.0039	Q.rubra	Bacteria(100);Acidobacteriota(100);Acidobacteriae(100);Acidobacteriales(100);uncultured(100);uncultured_ge(100);
Otu000097	0.384	0.0222	DB	Bacteria(100);Acidobacteriota(100);Vicinamibacteria(100);Vicinamibacterales(100);Vicinamibacteraceae(100);Vicinamibacteraceae_ge(100);
Otu000098	0.524	0.0011	Q.rubra	Bacteria(100);Chloroflexi(100);AD3(100);AD3_or(100);AD3_fa(100);AD3_ge(100);
Otu000101	0.465	0.0039	Q.rubra	Bacteria(100);Proteobacteria(100);Gammaproteobacteria(100);Gammaproteobacteria_Incertae_Sedis(100);Unknown_Family(100);Acidibacter(100);
Otu000111	0.354	0.0341	DB	Bacteria(100);Proteobacteria(100);Gammaproteobacteria(100);Burkholderiales(100);Nitrosomonadaceae(100);MND1(94);
Otu000112	0.45	0.0051	J.nigra	Bacteria(100);Acidobacteriota(100);Vicinamibacteria(100);Vicinamibacterales(100);uncultured(100);uncultured_ge(100);
Otu000113	0.457	0.0053	J.nigra	Bacteria(100);Bacteroidota(100);Bacteroidia(100);Sphingobacteriales(100);KD3-93(100);KD3-93_ge(100);
Otu000121	0.56	0.0005	Q.rubra	Bacteria(100);Acidobacteriota(100);Acidobacteriae(100);Subgroup_2(100);Subgroup_2_fa(100);Subgroup_2_ge(100);
Otu000128	0.383	0.0206	DB	Bacteria(100);Proteobacteria(100);Gammaproteobacteria(100);Burkholderiales(100);SC-I-84(99);SC-I-84_ge(99);
Otu000132	0.457	0.0046	Q.rubra	Bacteria(100);Bacteroidota(100);Bacteroidia(100);Chitinophagales(100);Chitinophagaceae(100);Edaphobaculum(100);
Otu000138	0.457	0.0058	Q.rubra	Bacteria(100);Bacteroidota(100);Bacteroidia(100);Sphingobacteriales(100);env.OPS_17(100);env.OPS_17_ge(100);
Otu000140	0.709	0.0001	J.nigra	Bacteria(100);Proteobacteria(100);Gammaproteobacteria(100);Burkholderiales(100);Nitrosomonadaceae(100);mle1-7(100);
Otu000151	0.341	0.0451	DB	Bacteria(100);Proteobacteria(100);Alphaproteobacteria(100);Dongiales(100);Dongiaceae(100);Dongia(100);
Otu000154	0.39	0.018	J.nigra	Bacteria(100);Proteobacteria(100);Gammaproteobacteria(100);Burkholderiales(100);Comamonadaceae(100);Comamonadaceae_unclassified(88);
Otu000158	0.62	0.0001	Q.rubra	Bacteria(100);Planctomycetota(100);Planctomycetes(100);Planctomycetales(100);uncultured(100);uncultured_ge(100);
Otu000169	0.425	0.0102	J.nigra	Bacteria(100);Gemmatimonadota(100);Gemmatimonadetes(100);Gemmatimonadales(100);Gemmatimonadaceae(100);uncultured(100);
Otu000176	0.351	0.0413	DB	Bacteria(100);Proteobacteria(100);Gammaproteobacteria(100);Gammaproteobacteria_Incertae_Sedis(100);Unknown_Family(100);Acidibacter(100);
Otu000181	0.531	0.0008	Q.rubra	Bacteria(100);Bacteroidota(100);Bacteroidia(100);Sphingobacteriales(100);Sphingobacteriaceae(100);Mucilaginibacter(95);
Otu000183	0.42	0.0088	J.nigra	Bacteria(100);Acidobacteriota(100);Blastocatellia(100);Pyrinomonadales(100);Pyrinomonadaceae(100);RB41(100);
Otu000186	0.411	0.0115	J.nigra	Bacteria(100);Acidobacteriota(100);Subgroup_11(100);Subgroup_11_or(100);Subgroup_11_fa(100);Subgroup_11_ge(100);
Otu000187	0.358	0.0348	DB	Bacteria(100);Acidobacteriota(100);Vicinamibacteria(100);Vicinamibacterales(100);Vicinamibacteraceae(100);Vicinamibacteraceae_ge(100);
Otu000189	0.492	0.0022	J.nigra	Bacteria(100);Latescibacterota(100);Latescibacterota_cl(100);Latescibacterota_or(100);Latescibacterota_fa(100);Latescibacterota_ge(100);
Otu000193	0.47	0.0041	DB	Bacteria(100);Bacteroidota(100);Bacteroidia(100);Sphingobacteriales(100);Sphingobacteriales_unclassified(100);Sphingobacteriales_unclassified(100);
Otu000194	0.459	0.0043	J.nigra	Bacteria(100);Proteobacteria(100);Alphaproteobacteria(100);Rhizobiales(100);Rhizobiales_unclassified(92);Rhizobiales_unclassified(92);
Otu000197	0.46	0.0054	Q.rubra	Bacteria(100);Acidobacteriota(100);Acidobacteriae(100);Solibacterales(100);Solibacteraceae(100);Candidatus_Solibacter(100);
Otu000201	0.376	0.0226	DB	Bacteria(100);Verrucomicrobiota(100);Verrucomicrobiae(100);Pedosphaerales(100);Pedosphaeraceae(100);ADurb.Bin063-1(55);
Otu000202	0.344	0.0407	DB	Bacteria(100);Acidobacteriota(100);Vicinamibacteria(100);Vicinamibacterales(100);Vicinamibacteraceae(100);Vicinamibacteraceae_ge(100);
Otu000205	0.536	0.0002	J.nigra	Bacteria(100);Acidobacteriota(100);Subgroup_5(100);Subgroup_5_or(100);Subgroup_5_fa(100);Subgroup_5_ge(100);
Otu000213	0.556	0.0005	Q.rubra	Bacteria(100);Chloroflexi(100);AD3(100);AD3_or(100);AD3_fa(100);AD3_ge(100);
Otu000222	0.412	0.0127	J.nigra	Bacteria(100);Proteobacteria(100);Gammaproteobacteria(100);JG36-TzT-191(100);JG36-TzT-191_fa(100);JG36-TzT-191_ge(100);
Otu000228	0.573	0.0001	J.nigra	Bacteria(100);Bacteroidota(100);Bacteroidia(100);Cytophagales(100);Microscillaceae(100);Microscillaceae_unclassified(100);
Otu000231	0.408	0.0144	DB	Bacteria(100);Verrucomicrobiota(100);Verrucomicrobiae(100);Pedosphaerales(100);Pedosphaeraceae(100);uncultured(100);
Otu000232	0.64	0.0001	Q.rubra	Bacteria(100);Bacteroidota(100);Bacteroidia(100);Sphingobacteriales(100);Sphingobacteriaceae(100);Mucilaginibacter(97);
Otu000234	0.521	0.0013	Q.rubra	Bacteria(100);Acidobacteriota(100);Acidobacteriae(100);Bryobacterales(100);Bryobacteraceae(100);Bryobacter(100);
Otu000241	0.458	0.0049	J.nigra	Bacteria(100);Proteobacteria(100);Alphaproteobacteria(100);Rhizobiales(100);Hyphomicrobiaceae(100);Pedomicrobium(100);
Otu000249	0.486	0.0024	Q.rubra	Bacteria(100);Acidobacteriota(100);Acidobacteriae(100);Bryobacterales(100);Bryobacteraceae(100);Bryobacter(100);
Otu000252	0.533	0.0005	Q.rubra	Bacteria(100);Proteobacteria(100);Gammaproteobacteria(100);Burkholderiales(100);Oxalobacteraceae(100);Oxalobacteraceae_unclassified(52);
Otu000263	0.625	0.0002	Q.rubra	Bacteria(100);Acidobacteriota(100);Acidobacteriae(100);Bryobacterales(100);Bryobacteraceae(100);Bryobacter(100);
Otu000267	0.57	0.0001	Q.rubra	Bacteria(100);Acidobacteriota(100);Acidobacteriae(100);Subgroup_2(100);Subgroup_2_fa(100);Subgroup_2_ge(100);
Otu000269	0.362	0.0315	DB	Bacteria(100);Chloroflexi(100);Anaerolineae(100);Anaerolineales(100);Anaerolineaceae(100);UTCFX1(99);
Otu000271	0.396	0.0106	DB	Bacteria(100);Acidobacteriota(100);Vicinamibacteria(100);Vicinamibacterales(100);Vicinamibacteraceae(100);Vicinamibacteraceae_ge(100);
Otu000275	0.54	0.0004	Q.rubra	Bacteria(100);Acidobacteriota(100);Acidobacteriae(100);Acidobacteriales(100);Acidobacteriales_unclassified(100);Acidobacteriales_unclassified(100);
Otu000276	0.547	0.0008	Q.rubra	Bacteria(100);Chloroflexi(100);AD3(100);AD3_or(100);AD3_fa(100);AD3_ge(100);
Otu000281	0.327	0.045	DB	Bacteria(100);Bacteroidota(100);Bacteroidia(100);Flavobacteriales(100);Flavobacteriaceae(100);Flavobacterium(100);
Otu000283	0.378	0.024	DB	Bacteria(100);Proteobacteria(100);Gammaproteobacteria(100);PLTA13(100);PLTA13_fa(100);PLTA13_ge(100);
Otu000284	0.479	0.004	Q.rubra	Bacteria(100);Acidobacteriota(100);Acidobacteriae(100);Acidobacteriales(100);uncultured(99);uncultured_ge(99);
Otu000286	0.538	0.0002	Q.rubra	Bacteria(100);Proteobacteria(100);Gammaproteobacteria(100);Xanthomonadales(100);Xanthomonadaceae(100);Xanthomonadaceae_unclassified(100);
Otu000287	0.37	0.0265	DB	Bacteria(100);Acidobacteriota(100);Blastocatellia(100);Pyrinomonadales(100);Pyrinomonadaceae(100);RB41(100);
Otu000294	0.577	0.0005	Q.rubra	Bacteria(100);Proteobacteria(100);Alphaproteobacteria(100);Micropepsales(100);Micropepsaceae(100);uncultured(96);
Otu000296	0.4	0.0172	J.nigra	Bacteria(100);Proteobacteria(100);Alphaproteobacteria(100);Sphingomonadales(100);Sphingomonadaceae(100);Sphingobium(100);
Otu000301	0.557	0.0002	Q.rubra	Bacteria(100);Proteobacteria(100);Gammaproteobacteria(100);Gammaproteobacteria_Incertae_Sedis(97);Unknown_Family(97);Acidibacter(97);
Otu000308	0.422	0.011	J.nigra	Bacteria(100);Verrucomicrobiota(100);Verrucomicrobiae(100);Pedosphaerales(100);Pedosphaeraceae(100);Pedosphaeraceae_ge(95);
Otu000309	0.479	0.0022	Q.rubra	Bacteria(100);Chloroflexi(100);TK10(100);TK10_or(100);TK10_fa(100);TK10_ge(100);
Otu000311	0.597	0.0001	J.nigra	Bacteria(100);Acidobacteriota(100);Subgroup_5(100);Subgroup_5_or(100);Subgroup_5_fa(100);Subgroup_5_ge(100);
Otu000314	0.661	0.0001	Q.rubra	Bacteria(100);Acidobacteriota(100);Acidobacteriae(100);Acidobacteriales(100);uncultured(100);uncultured_ge(100);
Otu000315	0.625	0.0001	Q.rubra	Bacteria(100);Acidobacteriota(100);Acidobacteriae(100);Acidobacteriales(100);Acidobacteriaceae_(Subgroup_1)(100);Acidobacteriaceae_(Subgroup_1)_unclassified(69);
Otu000316	0.393	0.017	DB	Bacteria(100);Gemmatimonadota(100);Gemmatimonadetes(100);Gemmatimonadales(100);Gemmatimonadaceae(100);uncultured(98);
Otu000319	0.474	0.0035	Q.rubra	Bacteria(100);Bacteroidota(100);Bacteroidia(100);Chitinophagales(100);Chitinophagaceae(100);Puia(100);
Otu000329	0.474	0.0028	Q.rubra	Bacteria(100);Acidobacteriota(100);Blastocatellia(100);Pyrinomonadales(100);Pyrinomonadaceae(100);RB41(100);
Otu000330	0.546	0.0006	Q.rubra	Bacteria(100);Acidobacteriota(100);Acidobacteriae(100);Solibacterales(100);Solibacteraceae(100);Candidatus_Solibacter(100);
Otu000332	0.39	0.0096	J.nigra	Bacteria(100);Proteobacteria(100);Gammaproteobacteria(100);Burkholderiales(100);Rhodocyclaceae(100);Rhodocyclaceae_unclassified(79);
Otu000334	0.566	0.0003	Q.rubra	Bacteria(100);Actinobacteriota(100);Thermoleophilia(100);Gaiellales(100);Gaiellales_unclassified(96);Gaiellales_unclassified(96);
Otu000340	0.537	0.0006	Q.rubra	Bacteria(100);Acidobacteriota(100);Acidobacteriae(100);Solibacterales(100);Solibacteraceae(100);Candidatus_Solibacter(100);
Otu000342	0.543	0.0004	J.nigra	Bacteria(100);Acidobacteriota(100);Vicinamibacteria(100);Vicinamibacterales(100);uncultured(100);uncultured_ge(100);
Otu000345	0.524	0.0003	Q.rubra	Bacteria(100);Proteobacteria(100);Gammaproteobacteria(100);Gammaproteobacteria_Incertae_Sedis(100);Unknown_Family(100);Acidibacter(100);
Otu000347	0.62	0.0001	DB	Bacteria(100);Acidobacteriota(100);Vicinamibacteria(100);Vicinamibacterales(100);uncultured(100);uncultured_ge(100);
Otu000357	0.444	0.0052	DB	Bacteria(100);Chloroflexi(100);Anaerolineae(100);Anaerolineales(100);Anaerolineaceae(100);UTCFX1(100);
Otu000366	0.479	0.0004	J.nigra	Bacteria(100);Proteobacteria(100);Gammaproteobacteria(100);Pseudomonadales(100);Moraxellaceae(100);Moraxellaceae_ge(96);
Otu000369	0.367	0.0294	DB	Bacteria(100);Actinobacteriota(100);Acidimicrobiia(100);Microtrichales(100);Microtrichales_unclassified(98);Microtrichales_unclassified(98);
Otu000371	0.39	0.0215	DB	Bacteria(100);Chloroflexi(100);Anaerolineae(100);Anaerolineales(100);Anaerolineaceae(100);Anaerolineaceae_unclassified(85);
Otu000374	0.457	0.0011	J.nigra	Bacteria(100);Proteobacteria(100);Alphaproteobacteria(100);Caulobacterales(100);Hyphomonadaceae(100);SWB02(100);
Otu000375	0.451	0.0047	J.nigra	Bacteria(100);Proteobacteria(100);Gammaproteobacteria(100);Burkholderiales(100);Comamonadaceae(100);Comamonadaceae_unclassified(100);
Otu000380	0.525	0.0005	Q.rubra	Bacteria(100);Bacteroidota(100);Bacteroidia(100);Sphingobacteriales(100);Sphingobacteriales_unclassified(85);Sphingobacteriales_unclassified(85);
Otu000381	0.602	0.0002	Q.rubra	Bacteria(100);Acidobacteriota(100);Acidobacteriae(100);Subgroup_2(100);Subgroup_2_fa(100);Subgroup_2_ge(100);
Otu000386	0.564	0.0004	Q.rubra	Bacteria(100);Verrucomicrobiota(100);Verrucomicrobiae(100);S-BQ2-57_soil_group(100);S-BQ2-57_soil_group_fa(100);S-BQ2-57_soil_group_ge(100);
Otu000387	0.556	0.0005	Q.rubra	Bacteria(100);Acidobacteriota(100);Acidobacteriae(100);Acidobacteriales(100);Acidobacteriaceae_(Subgroup_1)(100);Acidobacteriaceae_(Subgroup_1)_unclassified(100);
Otu000396	0.645	0.0001	Q.rubra	Bacteria(100);Elusimicrobiota(100);Lineage_IIa(100);Lineage_IIa_or(100);Lineage_IIa_fa(100);Lineage_IIa_ge(100);
Otu000397	0.465	0.0018	Q.rubra	Bacteria(100);Planctomycetota(100);Phycisphaerae(100);Tepidisphaerales(100);WD2101_soil_group(100);WD2101_soil_group_ge(100);
Otu000398	0.62	0.0002	Q.rubra	Bacteria(100);Verrucomicrobiota(100);Verrucomicrobiae(100);Pedosphaerales(100);Pedosphaeraceae(100);Pedosphaera(73);
Otu000399	0.46	0.0061	J.nigra	Bacteria(100);Bacteroidota(100);Bacteroidia(100);Chitinophagales(100);Chitinophagaceae(100);uncultured(70);
Otu000408	0.386	0.0219	DB	Bacteria(100);Myxococcota(100);Polyangia(100);Polyangiales(100);BIrii41(100);BIrii41_ge(100);
Otu000409	0.507	0.0007	J.nigra	Bacteria(100);Proteobacteria(100);Gammaproteobacteria(100);Pseudomonadales(100);Cellvibrionaceae(100);Cellvibrio(100);
Otu000416	0.405	0.0151	J.nigra	Bacteria(100);Verrucomicrobiota(100);Verrucomicrobiae(100);Chthoniobacterales(100);Chthoniobacteraceae(100);Chthoniobacter(100);
Otu000418	0.373	0.0236	DB	Bacteria(100);Actinobacteriota(100);Actinobacteria(100);Propionibacteriales(100);Nocardioidaceae(100);Marmoricola(97);
Otu000423	0.552	0.0002	J.nigra	Bacteria(100);Gemmatimonadota(100);Gemmatimonadetes(100);Gemmatimonadales(100);Gemmatimonadaceae(100);uncultured(100);
Otu000424	0.553	0.0005	J.nigra	Bacteria(100);Acidobacteriota(100);Acidobacteriae(100);Subgroup_2(100);Subgroup_2_fa(100);Subgroup_2_ge(100);
Otu000426	0.389	0.0199	J.nigra	Bacteria(100);Proteobacteria(100);Gammaproteobacteria(100);Burkholderiales(100);Nitrosomonadaceae(100);GOUTA6(100);
Otu000427	0.487	0.003	DB	Bacteria(100);Acidobacteriota(100);Subgroup_22(100);Subgroup_22_or(100);Subgroup_22_fa(100);Subgroup_22_ge(100);
Otu000430	0.527	0.0008	Q.rubra	Bacteria(100);Planctomycetota(100);Phycisphaerae(100);Tepidisphaerales(100);WD2101_soil_group(100);WD2101_soil_group_ge(100);
Otu000431	0.605	0.0001	DB	Bacteria(100);Proteobacteria(100);Gammaproteobacteria(100);Burkholderiales(100);SC-I-84(100);SC-I-84_ge(100);
Otu000435	0.496	0.001	Q.rubra	Bacteria(100);Acidobacteriota(100);Acidobacteriae(100);Acidobacteriales(100);Acidobacteriaceae_(Subgroup_1)(100);Occallatibacter(98);
Otu000437	0.431	0.0079	DB	Bacteria(100);Latescibacterota(100);Latescibacteria(100);Latescibacterales(100);Latescibacteraceae(100);Latescibacteraceae_ge(100);
Otu000438	0.393	0.0155	J.nigra	Bacteria(100);Proteobacteria(100);Alphaproteobacteria(100);Caulobacterales(100);Hyphomonadaceae(100);SWB02(100);
Otu000439	0.423	0.0106	DB	Bacteria(100);Proteobacteria(100);Alphaproteobacteria(100);Sphingomonadales(100);Sphingomonadaceae(100);Sphingomonas(100);
Otu000444	0.498	0.0008	J.nigra	Bacteria(100);Acidobacteriota(100);Blastocatellia(100);Pyrinomonadales(100);Pyrinomonadaceae(100);RB41(100);
Otu000446	0.352	0.0415	DB	Bacteria(100);Proteobacteria(100);Gammaproteobacteria(100);R7C24(100);R7C24_fa(100);R7C24_ge(100);
Otu000447	0.359	0.0324	DB	Bacteria(100);Planctomycetota(100);Pla4_lineage(100);Pla4_lineage_or(100);Pla4_lineage_fa(100);Pla4_lineage_ge(100);
Otu000448	0.537	0.0008	Q.rubra	Bacteria(100);Patescibacteria(100);Parcubacteria(100);Parcubacteria_or(96);Parcubacteria_fa(96);Parcubacteria_ge(96);
Otu000454	0.465	0.0022	Q.rubra	Bacteria(100);Acidobacteriota(100);Acidobacteriae(100);Acidobacteriales(100);Acidobacteriaceae_(Subgroup_1)(100);Granulicella(99);
Otu000455	0.466	0.0045	J.nigra	Bacteria(100);Acidobacteriota(100);Vicinamibacteria(100);Vicinamibacterales(100);Vicinamibacteraceae(100);Vicinamibacteraceae_ge(100);
Otu000457	0.467	0.0039	Q.rubra	Bacteria(100);Actinobacteriota(100);Thermoleophilia(100);Solirubrobacterales(100);Solirubrobacteraceae(100);uncultured(87);
Otu000459	0.39	0.0177	J.nigra	Bacteria(100);Proteobacteria(100);Gammaproteobacteria(100);Burkholderiales(100);Nitrosomonadaceae(100);MND1(100);
Otu000461	0.368	0.0281	DB	Bacteria(100);Acidobacteriota(100);Vicinamibacteria(100);Vicinamibacterales(100);Vicinamibacteraceae(100);Vicinamibacteraceae_ge(99);
Otu000462	0.377	0.0244	DB	Bacteria(100);Desulfobacterota(100);Desulfuromonadia(100);Desulfuromonadales(100);Desulfuromonadaceae(98);Desulfuromonas(98);
Otu000463	0.545	0.0007	Q.rubra	Bacteria(100);Actinobacteriota(100);Actinobacteria(100);Frankiales(100);Acidothermaceae(100);Acidothermus(100);
Otu000464	0.534	0.0003	J.nigra	Bacteria(100);Bdellovibrionota(100);Bdellovibrionia(100);Bacteriovoracales(100);Bacteriovoracaceae(100);Bacteriovorax(88);
Otu000469	0.59	0.0003	J.nigra	Bacteria(100);Proteobacteria(100);Gammaproteobacteria(100);Burkholderiales(100);Nitrosomonadaceae(100);MND1(100);
Otu000471	0.532	0.0008	Q.rubra	Bacteria(100);Proteobacteria(100);Gammaproteobacteria(100);Xanthomonadales(100);Xanthomonadaceae(54);Xanthomonadaceae_unclassified(54);
Otu000482	0.408	0.0033	J.nigra	Bacteria(100);Proteobacteria(100);Gammaproteobacteria(100);Burkholderiales(100);Rhodocyclaceae(100);Rhodocyclaceae_unclassified(87);
Otu000484	0.459	0.0045	Q.rubra	Bacteria(100);Acidobacteriota(100);Acidobacteriae(100);Acidobacteriales(100);uncultured(100);uncultured_ge(100);
Otu000486	0.358	0.0361	DB	Bacteria(100);Acidobacteriota(100);Vicinamibacteria(100);Vicinamibacterales(100);Vicinamibacteraceae(100);Vicinamibacteraceae_ge(97);
Otu000491	0.362	0.0343	DB	Bacteria(100);Acidobacteriota(100);Subgroup_5(100);Subgroup_5_or(100);Subgroup_5_fa(100);Subgroup_5_ge(100);
Otu000492	0.4	0.0163	J.nigra	Bacteria(100);Elusimicrobiota(100);Lineage_IIa(100);Lineage_IIa_or(100);Lineage_IIa_fa(100);Lineage_IIa_ge(100);
Otu000504	0.541	0.0006	J.nigra	Bacteria(100);Proteobacteria(100);Gammaproteobacteria(100);Burkholderiales(100);Comamonadaceae(100);Comamonadaceae_unclassified(98);
Otu000505	0.468	0.003	J.nigra	Bacteria(100);Proteobacteria(100);Gammaproteobacteria(100);Burkholderiales(100);Burkholderiales_unclassified(100);Burkholderiales_unclassified(100);
Otu000512	0.396	0.0192	J.nigra	Bacteria(100);Bacteroidota(100);Bacteroidia(100);Cytophagales(100);Microscillaceae(100);uncultured(100);
Otu000516	0.507	0.0008	J.nigra	Bacteria(100);Actinobacteriota(100);Thermoleophilia(100);Gaiellales(100);uncultured(100);uncultured_ge(100);
Otu000522	0.467	0.0034	J.nigra	Bacteria(100);Actinobacteriota(100);Thermoleophilia(100);Solirubrobacterales(100);67-14(100);67-14_ge(100);
Otu000527	0.479	0.003	Q.rubra	Bacteria(100);Proteobacteria(100);Alphaproteobacteria(100);Acetobacterales(100);Acetobacteraceae(100);Acetobacteraceae_unclassified(71);
Otu000530	0.487	0.0025	Q.rubra	Bacteria(100);Proteobacteria(100);Alphaproteobacteria(100);Elsterales(100);uncultured(100);uncultured_ge(100);
Otu000535	0.349	0.02	DB	Bacteria(100);Latescibacterota(100);Latescibacteria(100);Latescibacterales(100);Latescibacteraceae(100);Latescibacteraceae_ge(100);
Otu000538	0.525	0.0011	J.nigra	Bacteria(100);Proteobacteria(100);Alphaproteobacteria(100);uncultured(97);uncultured_fa(97);uncultured_ge(97);
Otu000540	0.393	0.0141	DB	Bacteria(100);Planctomycetota(100);OM190(100);OM190_or(100);OM190_fa(100);OM190_ge(100);
Otu000545	0.488	0.0031	J.nigra	Bacteria(100);Actinobacteriota(100);Thermoleophilia(100);Gaiellales(100);uncultured(100);uncultured_ge(100);
Otu000552	0.417	0.0093	DB	Bacteria(100);Latescibacterota(100);Latescibacterota_cl(100);Latescibacterota_or(100);Latescibacterota_fa(100);Latescibacterota_ge(100);
Otu000554	0.385	0.0222	DB	Bacteria(100);Planctomycetota(100);Pla4_lineage(100);Pla4_lineage_or(100);Pla4_lineage_fa(100);Pla4_lineage_ge(100);
Otu000556	0.422	0.0076	J.nigra	Bacteria(100);Acidobacteriota(100);Acidobacteriae(100);Solibacterales(100);Solibacteraceae(100);Candidatus_Solibacter(100);
Otu000563	0.548	0.0003	Q.rubra	Bacteria(100);Acidobacteriota(100);Acidobacteriae(100);Acidobacteriales(100);Acidobacteriaceae_(Subgroup_1)(100);Edaphobacter(81);
Otu000576	0.578	0.0003	Q.rubra	Bacteria(100);Proteobacteria(100);Alphaproteobacteria(100);Micropepsales(100);Micropepsaceae(100);Micropepsaceae_unclassified(100);
Otu000579	0.552	0.0005	Q.rubra	Bacteria(100);Actinobacteriota(100);Thermoleophilia(100);Gaiellales(100);uncultured(100);uncultured_ge(100);
Otu000583	0.475	0.0032	Q.rubra	Bacteria(100);Acidobacteriota(100);Acidobacteriae(100);Acidobacteriae_unclassified(100);Acidobacteriae_unclassified(100);Acidobacteriae_unclassified(100);
Otu000584	0.497	0.0008	Q.rubra	Bacteria(100);FCPU426(100);FCPU426_cl(100);FCPU426_or(100);FCPU426_fa(100);FCPU426_ge(100);
Otu000590	0.342	0.0454	DB	Bacteria(100);Latescibacterota(100);Latescibacterota_cl(100);Latescibacterota_or(100);Latescibacterota_fa(100);Latescibacterota_ge(100);
Otu000599	0.39	0.0093	J.nigra	Bacteria(100);Acidobacteriota(100);Blastocatellia(100);11-24(100);11-24_fa(100);11-24_ge(100);
Otu000610	0.437	0.0043	J.nigra	Bacteria(100);Bacteroidota(100);Bacteroidia(100);Sphingobacteriales(100);env.OPS_17(100);env.OPS_17_ge(100);
Otu000611	0.546	0.0008	J.nigra	Bacteria(100);Verrucomicrobiota(100);Verrucomicrobiae(100);Pedosphaerales(100);Pedosphaeraceae(100);Pedosphaeraceae_ge(95);
Otu000619	0.484	0.0014	Q.rubra	Bacteria(100);Proteobacteria(100);Alphaproteobacteria(100);Micropepsales(100);Micropepsaceae(100);uncultured(100);
Otu000621	0.396	0.0168	J.nigra	Bacteria(100);Verrucomicrobiota(100);Verrucomicrobiae(100);Pedosphaerales(100);Pedosphaeraceae(100);Pedosphaeraceae_unclassified(93);
Otu000625	0.624	0.0003	J.nigra	Bacteria(100);Proteobacteria(100);Gammaproteobacteria(100);JG36-GS-52(100);JG36-GS-52_fa(100);JG36-GS-52_ge(100);
Otu000629	0.661	0.0002	Q.rubra	Bacteria(100);Proteobacteria(100);Alphaproteobacteria(100);uncultured(95);uncultured_fa(95);uncultured_ge(95);
Otu000633	0.354	0.0419	DB	Bacteria(100);Verrucomicrobiota(100);Verrucomicrobiae(100);Pedosphaerales(100);Pedosphaeraceae(100);DEV008(100);
Otu000635	0.439	0.0066	DB	Bacteria(100);Bacteroidota(100);Bacteroidia(100);Chitinophagales(100);Chitinophagaceae(100);Flavisolibacter(100);
Otu000648	0.495	0.0019	Q.rubra	Bacteria(100);Acidobacteriota(100);Acidobacteriae(100);Solibacterales(100);Solibacteraceae(100);Candidatus_Solibacter(100);
Otu000651	0.373	0.0326	DB	Bacteria(100);Bacteroidota(100);Bacteroidia(100);Chitinophagales(100);Chitinophagaceae(100);Aurantisolimonas(100);
Otu000655	0.406	0.0134	J.nigra	Bacteria(100);Bacteroidota(100);Bacteroidia(100);Chitinophagales(100);Chitinophagaceae(100);Chitinophagaceae_unclassified(95);
Otu000664	0.552	0.0007	Q.rubra	Bacteria(100);Actinobacteriota(100);Thermoleophilia(100);Gaiellales(100);uncultured(99);uncultured_ge(99);
Otu000668	0.426	0.009	J.nigra	Bacteria(100);Verrucomicrobiota(100);Verrucomicrobiae(100);Chthoniobacterales(100);Chthoniobacteraceae(100);Chthoniobacteraceae_unclassified(79);
Otu000672	0.56	0.0005	Q.rubra	Bacteria(100);Acidobacteriota(100);Acidobacteriae(100);Bryobacterales(100);Bryobacteraceae(100);Bryobacter(100);
Otu000677	0.406	0.0156	J.nigra	Bacteria(100);Verrucomicrobiota(100);Verrucomicrobiae(100);Pedosphaerales(100);Pedosphaeraceae(100);uncultured(100);
Otu000678	0.457	0.0046	Q.rubra	Bacteria(100);Acidobacteriota(100);Subgroup_5(100);Subgroup_5_or(100);Subgroup_5_fa(100);Subgroup_5_ge(100);
Otu000679	0.478	0.0011	Q.rubra	Bacteria(100);Verrucomicrobiota(100);Verrucomicrobiae(100);Methylacidiphilales(100);Methylacidiphilaceae(100);uncultured(100);
Otu000680	0.48	0.003	J.nigra	Bacteria(100);Proteobacteria(100);Gammaproteobacteria(100);Gammaproteobacteria_unclassified(100);Gammaproteobacteria_unclassified(100);Gammaproteobacteria_unclassified(100);
Otu000681	0.423	0.008	DB	Bacteria(100);Acidobacteriota(100);Acidobacteriae(100);Acidobacteriae_or(100);Acidobacteriae_fa(100);Paludibaculum(100);
Otu000685	0.459	0.0046	Q.rubra	Bacteria(100);Acidobacteriota(100);Acidobacteriae(100);Acidobacteriales(100);uncultured(100);uncultured_ge(100);
Otu000688	0.604	0.0001	Q.rubra	Bacteria(100);Armatimonadota(100);Chthonomonadetes(100);Chthonomonadales(100);Chthonomonadaceae(100);Chthonomonas(100);
Otu000690	0.606	0.0002	Q.rubra	Bacteria(100);Proteobacteria(100);Alphaproteobacteria(100);Elsterales(100);Elsterales_unclassified(53);Elsterales_unclassified(53);
Otu000703	0.502	0.0009	Q.rubra	Bacteria(100);Chloroflexi(100);AD3(100);AD3_or(100);AD3_fa(100);AD3_ge(100);
Otu000704	0.371	0.0327	DB	Bacteria(100);Acidobacteriota(100);Blastocatellia(100);Pyrinomonadales(100);Pyrinomonadaceae(100);RB41(100);
Otu000717	0.506	0.002	Q.rubra	Bacteria(100);Bacteria_unclassified(100);Bacteria_unclassified(100);Bacteria_unclassified(100);Bacteria_unclassified(100);Bacteria_unclassified(100);
Otu000718	0.628	0.0001	J.nigra	Bacteria(100);Gemmatimonadota(100);Gemmatimonadetes(100);Gemmatimonadales(100);Gemmatimonadaceae(100);uncultured(100);
Otu000721	0.372	0.0283	DB	Bacteria(100);Proteobacteria(100);Gammaproteobacteria(100);Burkholderiales(100);SC-I-84(100);SC-I-84_ge(100);
Otu000723	0.531	0.0002	Q.rubra	Bacteria(100);Acidobacteriota(100);Thermoanaerobaculia(100);Thermoanaerobaculales(100);Thermoanaerobaculaceae(100);Subgroup_10(100);
Otu000734	0.585	0.0003	Q.rubra	Bacteria(100);Acidobacteriota(100);Acidobacteriae(100);Subgroup_2(100);Subgroup_2_fa(100);Subgroup_2_ge(100);
Otu000737	0.469	0.0031	J.nigra	Bacteria(100);Planctomycetota(100);Planctomycetota_unclassified(100);Planctomycetota_unclassified(100);Planctomycetota_unclassified(100);Planctomycetota_unclassified(100);
Otu000742	0.352	0.0382	DB	Bacteria(100);Elusimicrobiota(100);Lineage_IIb(100);Lineage_IIb_or(100);Lineage_IIb_fa(100);Lineage_IIb_ge(100);
Otu000744	0.58	0.0002	Q.rubra	Bacteria(100);Proteobacteria(100);Alphaproteobacteria(100);Alphaproteobacteria_unclassified(100);Alphaproteobacteria_unclassified(100);Alphaproteobacteria_unclassified(100);
Otu000745	0.478	0.0039	J.nigra	Bacteria(100);Proteobacteria(100);Gammaproteobacteria(100);PLTA13(97);PLTA13_fa(97);PLTA13_ge(97);
Otu000747	0.529	0.0007	Q.rubra	Bacteria(100);Proteobacteria(100);Alphaproteobacteria(100);Micropepsales(100);Micropepsaceae(100);Micropepsaceae_unclassified(76);
Otu000751	0.617	0.0001	J.nigra	Bacteria(100);Proteobacteria(100);Gammaproteobacteria(100);Burkholderiales(100);Nitrosomonadaceae(100);mle1-7(99);
Otu000753	0.561	0.0003	J.nigra	Bacteria(100);Bacteroidota(100);Bacteroidia(100);Chitinophagales(100);Chitinophagales_unclassified(99);Chitinophagales_unclassified(99);
Otu000759	0.381	0.0153	DB	Bacteria(100);Bacteroidota(100);Bacteroidia(100);Chitinophagales(100);Chitinophagaceae(100);Terrimonas(88);
Otu000761	0.601	0.0003	Q.rubra	Bacteria(100);Proteobacteria(100);Gammaproteobacteria(100);Gammaproteobacteria_Incertae_Sedis(100);Unknown_Family(100);Acidibacter(100);
Otu000766	0.345	0.0459	DB	Bacteria(100);Bacteria_unclassified(100);Bacteria_unclassified(100);Bacteria_unclassified(100);Bacteria_unclassified(100);Bacteria_unclassified(100);
Otu000775	0.541	0.0002	Q.rubra	Bacteria(100);Acidobacteriota(100);Acidobacteriae(100);Acidobacteriales(100);Acidobacteriaceae_(Subgroup_1)(100);Terracidiphilus(62);
Otu000776	0.417	0.0105	J.nigra	Bacteria(100);Bacteroidota(100);Bacteroidia(100);Sphingobacteriales(100);env.OPS_17(96);env.OPS_17_ge(96);
Otu000777	0.482	0.0004	J.nigra	Bacteria(100);Gemmatimonadota(100);Gemmatimonadetes(100);Gemmatimonadales(100);Gemmatimonadaceae(100);Gemmatimonas(97);
Otu000783	0.397	0.0147	J.nigra	Bacteria(100);Bacteroidota(100);Bacteroidia(100);Chitinophagales(100);37-13(100);37-13_ge(100);
Otu000786	0.535	0.001	DB	Bacteria(100);Chloroflexi(100);Anaerolineae(100);Anaerolineales(100);Anaerolineaceae(100);UTCFX1(100);
Otu000787	0.505	0.0018	Q.rubra	Bacteria(100);Chloroflexi(100);Ktedonobacteria(100);Ktedonobacterales(100);Ktedonobacteraceae(100);HSB_OF53-F07(100);
Otu000799	0.472	0.0021	J.nigra	Bacteria(100);Proteobacteria(100);Gammaproteobacteria(100);Salinisphaerales(100);Solimonadaceae(100);Polycyclovorans(100);
Otu000805	0.504	0.0015	Q.rubra	Bacteria(100);Actinobacteriota(100);Actinobacteria(100);Frankiales(100);Acidothermaceae(100);Acidothermus(100);
Otu000807	0.378	0.0213	DB	Bacteria(100);Verrucomicrobiota(100);Verrucomicrobiae(100);Pedosphaerales(100);Pedosphaeraceae(100);Pedosphaeraceae_ge(96);
Otu000809	0.461	0.0008	J.nigra	Bacteria(100);Latescibacterota(100);Latescibacterota_cl(100);Latescibacterota_or(100);Latescibacterota_fa(100);Latescibacterota_ge(100);
Otu000811	0.491	0.0029	J.nigra	Bacteria(100);Desulfobacterota(100);Desulfuromonadia(100);Geobacterales(100);Geobacteraceae(100);Geobacteraceae_unclassified(95);
Otu000812	0.529	0.0016	Q.rubra	Bacteria(100);Planctomycetota(100);Phycisphaerae(100);Tepidisphaerales(100);WD2101_soil_group(100);WD2101_soil_group_ge(100);
Otu000824	0.557	0.0004	Q.rubra	Bacteria(100);Acidobacteriota(100);Acidobacteriae(100);Subgroup_2(100);Subgroup_2_fa(100);Subgroup_2_ge(100);
Otu000828	0.414	0.0139	DB	Bacteria(100);Acidobacteriota(100);Thermoanaerobaculia(100);Thermoanaerobaculales(100);Thermoanaerobaculaceae(100);Subgroup_10(100);
Otu000832	0.458	0.0046	Q.rubra	Bacteria(100);Actinobacteriota(100);Thermoleophilia(100);Solirubrobacterales(100);Solirubrobacteraceae(98);Conexibacter(96);
Otu000834	0.374	0.0253	DB	Bacteria(100);Verrucomicrobiota(100);Verrucomicrobiae(100);Verrucomicrobiales(100);Rubritaleaceae(100);Luteolibacter(100);
Otu000835	0.629	0.0002	Q.rubra	Bacteria(100);Proteobacteria(100);Alphaproteobacteria(100);Sphingomonadales(100);Sphingomonadaceae(100);Sphingomonas(99);
Otu000844	0.559	0.0005	Q.rubra	Bacteria(100);Proteobacteria(100);Gammaproteobacteria(100);KF-JG30-C25(100);KF-JG30-C25_fa(100);KF-JG30-C25_ge(100);
Otu000850	0.505	0.002	J.nigra	Bacteria(100);Proteobacteria(100);Alphaproteobacteria(100);Rhizobiales(100);Xanthobacteraceae(91);Xanthobacteraceae_unclassified(89);
Otu000851	0.477	0.0026	J.nigra	Bacteria(100);Bacteroidota(100);Bacteroidia(100);Chitinophagales(100);Chitinophagaceae(100);Aurantisolimonas(100);
Otu000857	0.459	0.0042	Q.rubra	Bacteria(100);Acidobacteriota(100);Vicinamibacteria(100);Vicinamibacterales(100);uncultured(99);uncultured_ge(99);
Otu000862	0.499	0.0011	Q.rubra	Bacteria(100);Verrucomicrobiota(100);Verrucomicrobiae(100);Chthoniobacterales(100);Chthoniobacteraceae(100);Candidatus_Udaeobacter(100);
Otu000863	0.663	0.0001	Q.rubra	Bacteria(100);Acidobacteriota(100);Acidobacteriae(100);Acidobacteriales(100);Acidobacteriaceae_(Subgroup_1)(100);Granulicella(100);
Otu000864	0.445	0.0058	J.nigra	Bacteria(100);Actinobacteriota(100);Acidimicrobiia(100);IMCC26256(100);IMCC26256_fa(100);IMCC26256_ge(100);
Otu000865	0.541	0.0006	Q.rubra	Bacteria(100);Acidobacteriota(100);Acidobacteriae(100);Acidobacteriales(100);uncultured(100);uncultured_ge(100);
Otu000867	0.35	0.0448	DB	Bacteria(100);Verrucomicrobiota(100);Verrucomicrobiae(100);Pedosphaerales(100);Pedosphaeraceae(100);Pedosphaeraceae_ge(77);
Otu000874	0.457	0.0053	J.nigra	Bacteria(100);Entotheonellaeota(100);Entotheonellia(100);Entotheonellales(100);Entotheonellaceae(100);Entotheonellaceae_ge(100);
Otu000881	0.547	0.0008	Q.rubra	Bacteria(100);Myxococcota(100);Polyangia(100);Polyangiales(100);Polyangiaceae(100);Pajaroellobacter(100);
Otu000883	0.674	0.0001	J.nigra	Bacteria(100);Acidobacteriota(100);Vicinamibacteria(100);Vicinamibacterales(100);Vicinamibacteraceae(100);Vicinamibacteraceae_unclassified(99);
Otu000887	0.499	0.0019	Q.rubra	Bacteria(100);Actinobacteriota(100);Acidimicrobiia(100);Acidimicrobiales(87);Acidimicrobiaceae(87);uncultured(87);
Otu000891	0.651	0.0001	Q.rubra	Bacteria(100);Proteobacteria(100);Alphaproteobacteria(100);Azospirillales(100);Inquilinaceae(100);Inquilinus(100);
Otu000896	0.459	0.0035	J.nigra	Bacteria(100);Bacteria_unclassified(100);Bacteria_unclassified(100);Bacteria_unclassified(100);Bacteria_unclassified(100);Bacteria_unclassified(100);
Otu000898	0.497	0.0005	Q.rubra	Bacteria(100);Acidobacteriota(100);Acidobacteriae(100);Acidobacteriales(100);uncultured(100);uncultured_ge(100);
Otu000899	0.386	0.0175	DB	Bacteria(100);Acidobacteriota(100);Vicinamibacteria(100);Subgroup_17(100);Subgroup_17_fa(100);Subgroup_17_ge(100);
Otu000905	0.374	0.0273	DB	Bacteria(100);Acidobacteriota(100);Blastocatellia(100);Pyrinomonadales(100);Pyrinomonadaceae(100);RB41(100);
Otu000906	0.511	0.0018	Q.rubra	Bacteria(100);Bacteroidota(100);Bacteroidia(100);Cytophagales(100);Microscillaceae(100);uncultured(100);
Otu000909	0.497	0.0009	Q.rubra	Bacteria(100);Verrucomicrobiota(100);Verrucomicrobiae(100);Pedosphaerales(100);Pedosphaeraceae(100);Pedosphaeraceae_unclassified(100);
Otu000911	0.509	0.001	Q.rubra	Bacteria(100);Acidobacteriota(100);Acidobacteriae(100);Solibacterales(100);Solibacteraceae(100);Candidatus_Solibacter(100);
Otu000913	0.464	0.0039	J.nigra	Bacteria(100);Verrucomicrobiota(100);Verrucomicrobiae(100);Pedosphaerales(100);Pedosphaeraceae(100);Pedosphaeraceae_ge(88);
Otu000915	0.415	0.0116	J.nigra	Bacteria(100);Bacteroidota(100);Bacteroidia(100);Chitinophagales(100);Chitinophagaceae(100);Edaphobaculum(100);
Otu000920	0.539	0.0003	J.nigra	Bacteria(100);Acidobacteriota(100);Blastocatellia(100);Pyrinomonadales(100);Pyrinomonadaceae(100);RB41(100);
Otu000926	0.407	0.0123	J.nigra	Bacteria(100);Acidobacteriota(100);Subgroup_5(100);Subgroup_5_or(100);Subgroup_5_fa(100);Subgroup_5_ge(100);
Otu000928	0.391	0.0194	J.nigra	Bacteria(100);Proteobacteria(100);Alphaproteobacteria(100);Rhizobiales(100);Hyphomicrobiaceae(100);Pedomicrobium(100);
Otu000932	0.46	0.002	J.nigra	Bacteria(100);Gemmatimonadota(100);Gemmatimonadetes(100);Gemmatimonadales(100);Gemmatimonadaceae(100);Gemmatimonadaceae_unclassified(100);
Otu000935	0.492	0.0017	J.nigra	Bacteria(100);Bacteroidota(100);Bacteroidia(100);Sphingobacteriales(100);NS11-12_marine_group(100);NS11-12_marine_group_ge(100);
Otu000940	0.479	0.0028	Q.rubra	Bacteria(100);Acidobacteriota(100);Subgroup_5(100);Subgroup_5_or(100);Subgroup_5_fa(100);Subgroup_5_ge(100);
Otu000942	0.46	0.0056	J.nigra	Bacteria(100);Acidobacteriota(100);Blastocatellia(100);Pyrinomonadales(100);Pyrinomonadaceae(100);RB41(100);
Otu000944	0.418	0.0122	J.nigra	Bacteria(100);Proteobacteria(100);Gammaproteobacteria(100);Burkholderiales(100);Nitrosomonadaceae(100);MND1(100);
Otu000951	0.424	0.0116	J.nigra	Bacteria(100);Proteobacteria(100);Gammaproteobacteria(100);Steroidobacterales(100);Steroidobacteraceae(100);Steroidobacter(100);
Otu000954	0.351	0.0411	DB	Bacteria(100);Acidobacteriota(100);Vicinamibacteria(100);Vicinamibacterales(100);uncultured(100);uncultured_ge(100);
Otu000956	0.56	0.0003	J.nigra	Bacteria(100);Bacteroidota(100);Bacteroidia(100);Chitinophagales(100);Chitinophagaceae(100);Terrimonas(100);
Otu000957	0.324	0.0479	DB	Bacteria(100);Proteobacteria(100);Gammaproteobacteria(100);Burkholderiales(100);TRA3-20(100);TRA3-20_ge(100);
Otu000958	0.342	0.0484	DB	Bacteria(100);Planctomycetota(100);Phycisphaerae(100);Tepidisphaerales(100);WD2101_soil_group(100);WD2101_soil_group_ge(100);
Otu000959	0.484	0.0025	Q.rubra	Bacteria(100);Proteobacteria(100);Alphaproteobacteria(100);Rhizobiales(100);Labraceae(100);Labrys(100);
Otu000963	0.408	0.0017	DB	Bacteria(100);Actinobacteriota(100);Acidimicrobiia(100);Microtrichales(100);Ilumatobacteraceae(100);Ilumatobacter(92);
Otu000974	0.609	0.0001	J.nigra	Bacteria(100);Latescibacterota(100);Latescibacterota_cl(100);Latescibacterota_or(100);Latescibacterota_fa(100);Latescibacterota_ge(100);
Otu000977	0.411	0.0123	J.nigra	Bacteria(100);Acidobacteriota(100);Blastocatellia(100);Blastocatellales(100);Blastocatellaceae(100);JGI_0001001-H03(100);
Otu000983	0.366	0.0332	DB	Bacteria(100);Latescibacterota(100);Latescibacteria(100);Latescibacterales(100);Latescibacteraceae(100);Latescibacteraceae_ge(100);
Otu000984	0.415	0.0135	DB	Bacteria(100);Verrucomicrobiota(100);Verrucomicrobiae(100);Pedosphaerales(100);Pedosphaeraceae(100);Pedosphaeraceae_ge(100);
Otu000987	0.517	0.0002	Q.rubra	Bacteria(100);Gemmatimonadota(100);Gemmatimonadetes(100);Gemmatimonadales(100);Gemmatimonadaceae(100);Gemmatimonas(100);
Otu000989	0.455	0.0023	J.nigra	Bacteria(100);Verrucomicrobiota(100);Verrucomicrobiae(100);Pedosphaerales(100);Pedosphaeraceae(100);Pedosphaeraceae_ge(73);
Otu000991	0.345	0.0471	DB	Bacteria(100);Acidobacteriota(100);Vicinamibacteria(100);Vicinamibacterales(100);Vicinamibacterales_unclassified(99);Vicinamibacterales_unclassified(99);
Otu000998	0.407	0.0082	J.nigra	Bacteria(100);Bacteroidota(100);Bacteroidia(100);Flavobacteriales(100);Crocinitomicaceae(100);Fluviicola(100);
Otu001024	0.486	0.0021	Q.rubra	Bacteria(100);Acidobacteriota(100);Acidobacteriae(100);Acidobacteriales(100);Acidobacteriaceae_(Subgroup_1)(100);Acidipila-Silvibacterium(96);
Otu001025	0.601	0.0002	J.nigra	Bacteria(100);Bacteroidota(100);Bacteroidia(100);Sphingobacteriales(100);NS11-12_marine_group(100);NS11-12_marine_group_ge(100);
Otu001029	0.397	0.0141	J.nigra	Bacteria(100);Planctomycetota(100);Planctomycetes(100);Gemmatales(100);Gemmataceae(100);Gemmata(100);
Otu001030	0.468	0.0042	J.nigra	Bacteria(100);Proteobacteria(100);Gammaproteobacteria(100);Burkholderiales(100);Burkholderiales_unclassified(98);Burkholderiales_unclassified(98);
Otu001032	0.534	0.0006	Q.rubra	Bacteria(100);Gemmatimonadota(100);Gemmatimonadetes(100);Gemmatimonadales(100);Gemmatimonadaceae(100);Gemmatimonadaceae_unclassified(100);
Otu001038	0.52	0.0003	J.nigra	Bacteria(100);Proteobacteria(100);Alphaproteobacteria(100);Rhizobiales(100);A0839(100);A0839_ge(100);
Otu001052	0.481	0.0022	DB	Bacteria(100);Proteobacteria(100);Alphaproteobacteria(100);Elsterales(100);uncultured(100);uncultured_ge(100);
Otu001053	0.436	0.0073	J.nigra	Bacteria(100);Planctomycetota(100);Planctomycetes(100);Gemmatales(100);Gemmataceae(100);uncultured(100);
Otu001054	0.406	0.0137	J.nigra	Bacteria(100);Bacteroidota(100);Kryptonia(100);Kryptoniales(100);BSV26(100);BSV26_ge(100);
Otu001057	0.676	0.0001	J.nigra	Bacteria(100);Latescibacterota(100);Latescibacterota_cl(100);Latescibacterota_or(100);Latescibacterota_fa(100);Latescibacterota_ge(100);
Otu001058	0.616	0.0002	Q.rubra	Bacteria(100);Acidobacteriota(100);Acidobacteriae(100);Acidobacteriales(100);Koribacteraceae(69);Candidatus_Koribacter(69);
Otu001063	0.395	0.0172	J.nigra	Bacteria(100);Actinobacteriota(100);MB-A2-108(100);MB-A2-108_or(100);MB-A2-108_fa(100);MB-A2-108_ge(100);
Otu001064	0.421	0.0096	J.nigra	Bacteria(100);Methylomirabilota(100);Methylomirabilia(100);Rokubacteriales(100);WX65(100);WX65_ge(100);
Otu001075	0.537	0.0003	Q.rubra	Bacteria(100);Acidobacteriota(100);Acidobacteriae(100);Acidobacteriales(100);Acidobacteriaceae_(Subgroup_1)(100);Acidobacteriaceae_(Subgroup_1)_unclassified(100);
Otu001088	0.36	0.0395	DB	Bacteria(100);Bacteroidota(100);Bacteroidia(100);Sphingobacteriales(100);AKYH767(62);AKYH767_ge(62);
Otu001092	0.512	0.0009	Q.rubra	Bacteria(100);Bacteria_unclassified(100);Bacteria_unclassified(100);Bacteria_unclassified(100);Bacteria_unclassified(100);Bacteria_unclassified(100);
Otu001099	0.478	0.0026	Q.rubra	Bacteria(100);Proteobacteria(100);Alphaproteobacteria(100);Elsterales(100);uncultured(100);uncultured_ge(100);
Otu001107	0.425	0.0078	DB	Bacteria(100);Actinobacteriota(100);Acidimicrobiia(100);Acidimicrobiia_unclassified(99);Acidimicrobiia_unclassified(99);Acidimicrobiia_unclassified(99);
Otu001116	0.531	0.0013	Q.rubra	Bacteria(100);Acidobacteriota(100);Acidobacteriae(100);Solibacterales(100);Solibacteraceae(100);Candidatus_Solibacter(100);
Otu001120	0.363	0.008	DB	Bacteria(100);Latescibacterota(100);Latescibacteria(100);Latescibacterales(100);Latescibacteraceae(100);Latescibacteraceae_ge(100);
Otu001129	0.517	0.0013	Q.rubra	Bacteria(100);Bdellovibrionota(100);Oligoflexia(100);0319-6G20(100);0319-6G20_fa(100);0319-6G20_ge(100);
Otu001130	0.476	0.0014	Q.rubra	Bacteria(100);Bacteroidota(100);Bacteroidia(100);Sphingobacteriales(100);Sphingobacteriaceae(100);Mucilaginibacter(55);
Otu001135	0.36	0.0146	DB	Bacteria(100);Gemmatimonadota(100);Gemmatimonadetes(100);Gemmatimonadales(100);Gemmatimonadaceae(100);uncultured(100);
Otu001138	0.482	0.0034	J.nigra	Bacteria(100);Acidobacteriota(100);Acidobacteriae(100);Bryobacterales(100);Bryobacteraceae(100);Bryobacter(100);
Otu001142	0.328	0.0078	DB	Bacteria(100);Gemmatimonadota(100);Gemmatimonadetes(100);Gemmatimonadales(100);Gemmatimonadaceae(100);uncultured(100);
Otu001150	0.418	0.0106	DB	Bacteria(100);Actinobacteriota(100);Thermoleophilia(100);Solirubrobacterales(96);67-14(96);67-14_ge(96);
Otu001151	0.588	0.0001	Q.rubra	Bacteria(100);Acidobacteriota(100);Acidobacteriae(100);Acidobacteriales(100);Acidobacteriales_unclassified(100);Acidobacteriales_unclassified(100);
Otu001156	0.522	0.001	Q.rubra	Bacteria(100);Proteobacteria(100);Gammaproteobacteria(100);Burkholderiales(100);Oxalobacteraceae(86);Oxalobacteraceae_unclassified(79);
Otu001159	0.542	0.0003	Q.rubra	Bacteria(100);Proteobacteria(100);Alphaproteobacteria(100);uncultured(98);uncultured_fa(98);uncultured_ge(98);
Otu001163	0.599	0.0001	Q.rubra	Bacteria(100);Verrucomicrobiota(100);Verrucomicrobiae(100);Chthoniobacterales(100);Chthoniobacteraceae(100);Chthoniobacter(71);
Otu001166	0.701	0.0001	Q.rubra	Bacteria(100);Proteobacteria(100);Gammaproteobacteria(100);Gammaproteobacteria_Incertae_Sedis(100);Unknown_Family(100);Acidibacter(100);
Otu001169	0.553	0.0005	Q.rubra	Bacteria(100);Actinobacteriota(100);Actinobacteria(100);Frankiales(94);Frankiales_unclassified(94);Frankiales_unclassified(94);
Otu001170	0.491	0.0009	Q.rubra	Bacteria(100);Acidobacteriota(100);Acidobacteriae(100);Acidobacteriales(100);uncultured(100);uncultured_ge(100);
Otu001174	0.524	0.0009	DB	Bacteria(100);Elusimicrobiota(100);Lineage_IIb(100);Lineage_IIb_or(100);Lineage_IIb_fa(100);Lineage_IIb_ge(100);
Otu001176	0.357	0.0376	DB	Bacteria(100);Planctomycetota(100);Phycisphaerae(100);Tepidisphaerales(100);WD2101_soil_group(100);WD2101_soil_group_ge(100);
Otu001178	0.35	0.0404	DB	Bacteria(100);Myxococcota(100);Polyangia(100);Haliangiales(100);Haliangiaceae(100);Haliangium(100);
Otu001180	0.553	0.0003	J.nigra	Bacteria(100);Acidobacteriota(100);Blastocatellia(100);11-24(100);11-24_fa(100);11-24_ge(100);
Otu001182	0.578	0.0004	Q.rubra	Bacteria(100);Proteobacteria(100);Gammaproteobacteria(100);Burkholderiales(100);Nitrosomonadaceae(99);Nitrosomonadaceae_unclassified(99);
Otu001184	0.45	0.0055	J.nigra	Bacteria(100);Bacteria_unclassified(100);Bacteria_unclassified(100);Bacteria_unclassified(100);Bacteria_unclassified(100);Bacteria_unclassified(100);
Otu001185	0.476	0.004	J.nigra	Bacteria(100);Acidobacteriota(100);Subgroup_22(100);Subgroup_22_or(100);Subgroup_22_fa(100);Subgroup_22_ge(100);
Otu001187	0.543	0.0007	Q.rubra	Bacteria(100);Proteobacteria(100);Alphaproteobacteria(100);Rhizobiales(100);Beijerinckiaceae(100);Roseiarcus(100);
Otu001188	0.66	0.0002	J.nigra	Bacteria(100);Proteobacteria(100);Gammaproteobacteria(100);Burkholderiales(100);Comamonadaceae(100);Comamonadaceae_unclassified(100);
Otu001199	0.422	0.0067	J.nigra	Bacteria(100);Bacteroidota(100);Kryptonia(100);Kryptoniales(100);BSV26(100);BSV26_ge(100);
Otu001201	0.455	0.0041	Q.rubra	Bacteria(100);Acidobacteriota(100);Acidobacteriae(100);Acidobacteriales(100);uncultured(100);uncultured_ge(100);
Otu001205	0.57	0.0002	Q.rubra	Bacteria(100);Bacteroidota(100);Bacteroidia(100);Chitinophagales(100);37-13(100);37-13_ge(100);
Otu001206	0.337	0.0454	DB	Bacteria(100);Myxococcota(100);Polyangia(100);Haliangiales(100);Haliangiaceae(100);Haliangium(100);
Otu001209	0.4	0.01	J.nigra	Bacteria(100);Bacteroidota(100);Bacteroidia(100);Bacteroidales(100);Prolixibacteraceae(100);BSV13(100);
Otu001212	0.571	0.0001	Q.rubra	Bacteria(100);Elusimicrobiota(100);Elusimicrobia(100);Lineage_IV(100);Lineage_IV_fa(100);Lineage_IV_ge(100);
Otu001228	0.548	0.0006	Q.rubra	Bacteria(100);Acidobacteriota(100);Acidobacteriae(100);Bryobacterales(100);Bryobacteraceae(100);Bryobacter(100);
Otu001232	0.461	0.0016	DB	Bacteria(100);Proteobacteria(100);Gammaproteobacteria(100);Burkholderiales(100);TRA3-20(99);TRA3-20_ge(99);
Otu001241	0.509	0.0014	Q.rubra	Bacteria(100);Bacteroidota(100);Bacteroidia(100);Chitinophagales(100);Chitinophagaceae(100);Heliimonas(99);
Otu001243	0.702	0.0001	J.nigra	Bacteria(100);Acidobacteriota(100);Acidobacteriae(100);Solibacterales(100);Solibacteraceae(100);Candidatus_Solibacter(100);
Otu001255	0.333	0.0393	DB	Bacteria(100);Proteobacteria(100);Gammaproteobacteria(100);Burkholderiales(100);Nitrosomonadaceae(100);MND1(100);
Otu001256	0.352	0.0361	DB	Bacteria(100);Proteobacteria(100);Alphaproteobacteria(100);Rhizobiales(100);Rhizobiaceae(100);Rhizobiaceae_unclassified(72);
Otu001259	0.58	0.0001	Q.rubra	Bacteria(100);Planctomycetota(100);Phycisphaerae(100);Tepidisphaerales(100);WD2101_soil_group(100);WD2101_soil_group_ge(100);
Otu001260	0.476	0.002	Q.rubra	Bacteria(100);Acidobacteriota(100);Acidobacteriae(100);Subgroup_2(100);Subgroup_2_fa(100);Subgroup_2_ge(100);
Otu001266	0.433	0.0099	J.nigra	Bacteria(100);Verrucomicrobiota(100);Verrucomicrobiae(100);Pedosphaerales(100);Pedosphaeraceae(100);Pedosphaeraceae_unclassified(100);
Otu001283	0.447	0.0048	DB	Bacteria(100);Planctomycetota(100);OM190(100);OM190_or(100);OM190_fa(100);OM190_ge(100);
Otu001288	0.495	0.0004	J.nigra	Bacteria(100);Actinobacteriota(100);Acidimicrobiia(100);Microtrichales(100);Ilumatobacteraceae(100);uncultured(100);
Otu001290	0.338	0.0366	DB	Bacteria(100);Bacteria_unclassified(100);Bacteria_unclassified(100);Bacteria_unclassified(100);Bacteria_unclassified(100);Bacteria_unclassified(100);
Otu001295	0.406	0.014	J.nigra	Bacteria(100);Proteobacteria(100);Alphaproteobacteria(100);Micropepsales(100);Micropepsaceae(100);uncultured(100);
Otu001298	0.48	0.0033	J.nigra	Bacteria(100);Planctomycetota(100);Planctomycetes(100);Planctomycetales(100);uncultured(100);uncultured_ge(100);
Otu001304	0.399	0.0178	J.nigra	Bacteria(100);Chloroflexi(100);P2-11E(100);P2-11E_or(100);P2-11E_fa(100);P2-11E_ge(100);
Otu001310	0.644	0.0001	Q.rubra	Bacteria(100);Planctomycetota(100);Planctomycetes(100);Gemmatales(100);Gemmataceae(100);Gemmata(90);
Otu001311	0.633	0.0001	J.nigra	Bacteria(100);Bacteria_unclassified(100);Bacteria_unclassified(100);Bacteria_unclassified(100);Bacteria_unclassified(100);Bacteria_unclassified(100);
Otu001312	0.413	0.0131	J.nigra	Bacteria(100);Latescibacterota(100);Latescibacterota_cl(100);Latescibacterota_or(100);Latescibacterota_fa(100);Latescibacterota_ge(100);
Otu001316	0.484	0.0017	J.nigra	Bacteria(100);Acidobacteriota(100);Acidobacteriae(100);Subgroup_15(100);Subgroup_15_fa(100);Subgroup_15_ge(100);
Otu001317	0.591	0.0002	Q.rubra	Bacteria(100);Acidobacteriota(100);Acidobacteriae(100);Acidobacteriales(100);Koribacteraceae(100);Candidatus_Koribacter(100);
Otu001323	0.643	0.0001	DB	Bacteria(100);Proteobacteria(100);Gammaproteobacteria(100);Burkholderiales(100);SC-I-84(99);SC-I-84_ge(99);
Otu001324	0.495	0.0017	J.nigra	Bacteria(100);Myxococcota(100);Polyangia(100);Polyangiales(100);Polyangiaceae(100);Pajaroellobacter(99);
Otu001330	0.554	0.0009	J.nigra	Bacteria(100);Bacteroidota(100);Bacteroidia(100);Chitinophagales(100);Saprospiraceae(100);uncultured(100);
Otu001332	0.594	0.0002	Q.rubra	Bacteria(100);Planctomycetota(100);Phycisphaerae(100);Tepidisphaerales(100);WD2101_soil_group(100);WD2101_soil_group_ge(100);
Otu001335	0.381	0.0273	DB	Bacteria(100);Bacteroidota(100);Bacteroidia(100);Sphingobacteriales(100);Sphingobacteriales_unclassified(88);Sphingobacteriales_unclassified(88);
Otu001336	0.644	0.0001	Q.rubra	Bacteria(100);Proteobacteria(100);Alphaproteobacteria(100);Rickettsiales(100);SM2D12(100);SM2D12_ge(100);
Otu001344	0.506	0.0017	Q.rubra	Bacteria(100);Planctomycetota(100);Planctomycetes(100);Gemmatales(100);Gemmataceae(100);uncultured(100);
Otu001349	0.474	0.0013	J.nigra	Bacteria(100);Acidobacteriota(100);Vicinamibacteria(100);Vicinamibacterales(100);uncultured(83);uncultured_ge(83);
Otu001357	0.543	0.0002	Q.rubra	Bacteria(100);Proteobacteria(100);Alphaproteobacteria(100);Caulobacterales(100);Caulobacteraceae(100);Caulobacteraceae_unclassified(62);
Otu001360	0.36	0.0085	DB	Bacteria(100);Proteobacteria(100);Gammaproteobacteria(100);Enterobacterales(100);Enterobacterales_unclassified(100);Enterobacterales_unclassified(100);
Otu001361	0.47	0.0013	Q.rubra	Bacteria(100);Patescibacteria(100);Parcubacteria(100);Parcubacteria_unclassified(100);Parcubacteria_unclassified(100);Parcubacteria_unclassified(100);
Otu001362	0.483	0.0022	J.nigra	Bacteria(100);Myxococcota(100);Myxococcia(100);Myxococcales(100);Myxococcaceae(100);P3OB-42(99);
Otu001364	0.436	0.0067	J.nigra	Bacteria(100);Verrucomicrobiota(100);Verrucomicrobiae(100);Verrucomicrobiales(100);Verrucomicrobiaceae(100);Prosthecobacter(100);
Otu001368	0.571	0.0001	J.nigra	Bacteria(100);Proteobacteria(100);Gammaproteobacteria(100);Burkholderiales(100);Gallionellaceae(100);Gallionellaceae_unclassified(69);
Otu001374	0.411	0.0076	J.nigra	Bacteria(100);Acidobacteriota(100);Acidobacteriae(100);Elev-16S-1166(100);Elev-16S-1166_fa(100);Elev-16S-1166_ge(100);
Otu001375	0.561	0.0004	Q.rubra	Bacteria(100);Acidobacteriota(100);Acidobacteriae(100);Subgroup_2(100);Subgroup_2_fa(100);Subgroup_2_ge(100);
Otu001376	0.512	0.0012	J.nigra	Bacteria(100);Proteobacteria(100);Gammaproteobacteria(100);Xanthomonadales(100);Xanthomonadaceae(100);Luteimonas(91);
Otu001377	0.394	0.0199	J.nigra	Bacteria(100);Planctomycetota(100);Planctomycetes(100);Pirellulales(100);Pirellulaceae(100);Pirellula(100);
Otu001378	0.558	0.0001	DB	Bacteria(100);Myxococcota(100);Polyangia(100);Haliangiales(100);Haliangiaceae(100);Haliangium(100);
Otu001385	0.411	0.0116	J.nigra	Bacteria(100);Bacteroidota(100);Bacteroidia(100);Sphingobacteriales(100);env.OPS_17(100);env.OPS_17_ge(100);
Otu001390	0.605	0.0001	Q.rubra	Bacteria(100);Acidobacteriota(100);Acidobacteriae(100);Subgroup_2(100);Subgroup_2_fa(100);Subgroup_2_ge(100);
Otu001391	0.413	0.0118	DB	Bacteria(100);Verrucomicrobiota(100);Verrucomicrobiae(100);Pedosphaerales(100);Pedosphaeraceae(100);uncultured(100);
Otu001392	0.359	0.0342	DB	Bacteria(100);Actinobacteriota(100);Acidimicrobiia(100);Microtrichales(100);Ilumatobacteraceae(100);uncultured(78);
Otu001395	0.541	0.0008	J.nigra	Bacteria(100);Verrucomicrobiota(100);Verrucomicrobiae(100);Pedosphaerales(100);Pedosphaeraceae(100);Pedosphaeraceae_ge(75);
Otu001401	0.522	0.0003	Q.rubra	Bacteria(100);Patescibacteria(100);Parcubacteria(100);Candidatus_Kaiserbacteria(100);Candidatus_Kaiserbacteria_fa(100);Candidatus_Kaiserbacteria_ge(100);
Otu001402	0.444	0.0051	J.nigra	Bacteria(100);Planctomycetota(100);Planctomycetes(100);Pirellulales(100);Pirellulaceae(100);Pir4_lineage(100);
Otu001404	0.398	0.0189	DB	Bacteria(100);Acidobacteriota(100);Holophagae(100);Subgroup_7(100);Subgroup_7_fa(100);Subgroup_7_ge(100);
Otu001409	0.512	0.0016	Q.rubra	Bacteria(100);Planctomycetota(100);Phycisphaerae(100);Tepidisphaerales(100);WD2101_soil_group(100);WD2101_soil_group_ge(100);
Otu001411	0.589	0.0003	J.nigra	Bacteria(100);Verrucomicrobiota(100);Verrucomicrobiae(100);Pedosphaerales(100);Pedosphaeraceae(100);Pedosphaeraceae_unclassified(90);
Otu001416	0.362	0.0335	DB	Bacteria(100);Acidobacteriota(100);Thermoanaerobaculia(100);Thermoanaerobaculales(100);Thermoanaerobaculaceae(100);Subgroup_10(100);
Otu001418	0.392	0.0192	J.nigra	Bacteria(100);Bacteroidota(100);Bacteroidia(100);Sphingobacteriales(100);NS11-12_marine_group(100);NS11-12_marine_group_ge(100);
Otu001425	0.506	0.0011	J.nigra	Bacteria(100);Planctomycetota(100);Planctomycetes(100);Pirellulales(100);Pirellulaceae(100);uncultured(100);
Otu001426	0.49	0.0016	Q.rubra	Bacteria(100);Proteobacteria(100);Alphaproteobacteria(100);Elsterales(100);uncultured(100);uncultured_ge(100);
Otu001433	0.511	0.0011	J.nigra	Bacteria(100);Desulfobacterota(100);Desulfuromonadia(100);Geobacterales(100);Geobacteraceae(100);Geobacteraceae_unclassified(98);
Otu001434	0.446	0.0068	J.nigra	Bacteria(100);Chloroflexi(100);Anaerolineae(100);Anaerolineales(100);Anaerolineaceae(100);uncultured(99);
Otu001435	0.489	0.0028	J.nigra	Bacteria(100);Bacteroidota(100);Bacteroidia(100);Sphingobacteriales(100);AKYH767(98);AKYH767_ge(98);
Otu001455	0.474	0.0022	Q.rubra	Bacteria(100);Acidobacteriota(100);Acidobacteriae(100);Acidobacteriales(100);uncultured(100);uncultured_ge(100);
Otu001456	0.613	0.0001	J.nigra	Bacteria(100);Bacteroidota(100);Bacteroidia(100);Sphingobacteriales(100);Sphingobacteriales_unclassified(100);Sphingobacteriales_unclassified(100);
Otu001460	0.456	0.0044	J.nigra	Bacteria(100);Planctomycetota(100);Phycisphaerae(100);Tepidisphaerales(100);WD2101_soil_group(100);WD2101_soil_group_ge(100);
Otu001464	0.585	0.0002	J.nigra	Bacteria(100);Proteobacteria(100);Gammaproteobacteria(100);PLTA13(100);PLTA13_fa(100);PLTA13_ge(100);
Otu001471	0.363	0.0338	DB	Bacteria(100);Bacteroidota(100);Bacteroidia(100);Sphingobacteriales(100);Sphingobacteriales_unclassified(100);Sphingobacteriales_unclassified(100);
Otu001477	0.457	0.005	Q.rubra	Bacteria(100);Acidobacteriota(100);Blastocatellia(100);Pyrinomonadales(100);Pyrinomonadaceae(100);RB41(100);
Otu001482	0.379	0.0262	DB	Bacteria(100);Proteobacteria(100);Gammaproteobacteria(100);Burkholderiales(100);SC-I-84(100);SC-I-84_ge(100);
Otu001486	0.347	0.045	DB	Bacteria(100);Proteobacteria(100);Gammaproteobacteria(100);Burkholderiales(100);TRA3-20(100);TRA3-20_ge(100);
Otu001489	0.425	0.0104	J.nigra	Bacteria(100);Bdellovibrionota(100);Oligoflexia(100);0319-6G20(100);0319-6G20_fa(100);0319-6G20_ge(100);
Otu001495	0.515	0.0001	Q.rubra	Bacteria(100);Verrucomicrobiota(100);Verrucomicrobiae(100);Pedosphaerales(100);Pedosphaeraceae(100);uncultured(100);
Otu001497	0.523	0.0009	J.nigra	Bacteria(100);Latescibacterota(100);Latescibacterota_cl(100);Latescibacterota_or(100);Latescibacterota_fa(100);Latescibacterota_ge(100);
Otu001502	0.507	0.0007	J.nigra	Bacteria(100);Latescibacterota(100);Latescibacteria(100);Latescibacterales(100);Latescibacteraceae(100);Latescibacteraceae_ge(100);
Otu001503	0.446	0.0038	DB	Bacteria(100);Actinobacteriota(100);MB-A2-108(100);MB-A2-108_or(100);MB-A2-108_fa(100);MB-A2-108_ge(100);
Otu001511	0.47	0.0034	Q.rubra	Bacteria(100);Bdellovibrionota(100);Bdellovibrionia(100);Bdellovibrionales(100);Bdellovibrionaceae(100);Bdellovibrio(100);
Otu001513	0.572	0.0006	J.nigra	Bacteria(100);Bacteroidota(100);Bacteroidia(100);Chitinophagales(100);Chitinophagaceae(100);Puia(96);
Otu001515	0.472	0.0027	Q.rubra	Bacteria(100);Proteobacteria(100);Alphaproteobacteria(100);Micropepsales(100);Micropepsaceae(100);uncultured(100);
Otu001518	0.462	0.0032	J.nigra	Bacteria(100);Sumerlaeota(100);Sumerlaeia(100);Sumerlaeales(100);Sumerlaeaceae(100);Sumerlaea(100);
Otu001526	0.438	0.0005	J.nigra	Bacteria(100);Proteobacteria(100);Gammaproteobacteria(100);Acidiferrobacterales(100);Acidiferrobacteraceae(100);Sulfurifustis(100);
Otu001532	0.411	0.0094	DB	Bacteria(100);Actinobacteriota(100);Actinobacteria(100);Micrococcales(100);Microbacteriaceae(100);Agromyces(96);
Otu001534	0.503	0.002	Q.rubra	Bacteria(100);Proteobacteria(100);Alphaproteobacteria(100);Elsterales(100);uncultured(100);uncultured_ge(100);
Otu001535	0.458	0.0024	Q.rubra	Archaea(100);Crenarchaeota(100);Nitrososphaeria(100);Nitrososphaeria_unclassified(100);Nitrososphaeria_unclassified(100);Nitrososphaeria_unclassified(100);
Otu001541	0.347	0.0437	DB	Bacteria(100);Bacteroidota(100);Bacteroidia(100);Chitinophagales(100);Chitinophagaceae(100);Chitinophagaceae_unclassified(99);
Otu001548	0.448	0.0027	J.nigra	Bacteria(100);Nitrospirota(100);Thermodesulfovibrionia(100);uncultured(100);uncultured_fa(100);uncultured_ge(100);
Otu001550	0.415	0.0119	DB	Bacteria(100);Actinobacteriota(100);Thermoleophilia(100);Solirubrobacterales(94);67-14(94);67-14_ge(94);
Otu001554	0.398	0.0146	J.nigra	Bacteria(100);Proteobacteria(100);Gammaproteobacteria(100);Gammaproteobacteria_Incertae_Sedis(100);Unknown_Family(100);Acidibacter(100);
Otu001555	0.386	0.0167	DB	Bacteria(100);Latescibacterota(100);Latescibacterota_cl(100);Latescibacterota_or(100);Latescibacterota_fa(100);Latescibacterota_ge(100);
Otu001556	0.36	0.0343	DB	Bacteria(100);Patescibacteria(100);Parcubacteria(100);Candidatus_Nomurabacteria(100);Candidatus_Nomurabacteria_fa(100);Candidatus_Nomurabacteria_ge(100);
Otu001569	0.426	0.0015	J.nigra	Bacteria(100);Bacteroidota(100);Bacteroidia(100);Bacteroidales(100);Bacteroidetes_vadinHA17(100);Bacteroidetes_vadinHA17_ge(100);
Otu001578	0.364	0.0301	DB	Bacteria(100);Actinobacteriota(100);Thermoleophilia(100);Solirubrobacterales(100);67-14(100);67-14_ge(100);
Otu001579	0.454	0.0057	J.nigra	Bacteria(100);Latescibacterota(100);Latescibacterota_cl(100);Latescibacterota_or(100);Latescibacterota_fa(100);Latescibacterota_ge(100);
Otu001584	0.4	0.016	J.nigra	Bacteria(100);Proteobacteria(100);Gammaproteobacteria(100);Pseudomonadales(100);KI89A_clade(98);KI89A_clade_ge(98);
Otu001595	0.494	0.0004	J.nigra	Bacteria(100);Planctomycetota(100);Planctomycetes(100);Gemmatales(100);Gemmataceae(100);uncultured(100);
Otu001602	0.427	0.0109	DB	Bacteria(100);Patescibacteria(100);ABY1(100);Candidatus_Uhrbacteria(100);Candidatus_Uhrbacteria_fa(100);Candidatus_Uhrbacteria_ge(100);
Otu001612	0.449	0.0066	J.nigra	Bacteria(100);Proteobacteria(100);Gammaproteobacteria(100);Burkholderiales(100);Burkholderiales_unclassified(100);Burkholderiales_unclassified(100);
Otu001615	0.435	0.009	J.nigra	Bacteria(100);Planctomycetota(100);Phycisphaerae(100);Tepidisphaerales(100);WD2101_soil_group(100);WD2101_soil_group_ge(100);
Otu001619	0.494	0.0004	J.nigra	Bacteria(100);Proteobacteria(100);Gammaproteobacteria(100);Burkholderiales(100);Nitrosomonadaceae(100);GOUTA6(100);
Otu001623	0.542	0.0003	J.nigra	Bacteria(100);Actinobacteriota(100);Acidimicrobiia(100);IMCC26256(100);IMCC26256_fa(100);IMCC26256_ge(100);
Otu001627	0.578	0.0004	Q.rubra	Bacteria(100);Bdellovibrionota(100);Bdellovibrionia(100);Bdellovibrionales(100);Bdellovibrionaceae(100);Bdellovibrio(100);
Otu001630	0.581	0.0002	J.nigra	Bacteria(100);Proteobacteria(100);Alphaproteobacteria(100);Rhizobiales(100);Hyphomicrobiaceae(100);Pedomicrobium(100);
Otu001637	0.335	0.0126	DB	Bacteria(100);Planctomycetota(100);Phycisphaerae(100);Tepidisphaerales(100);WD2101_soil_group(100);WD2101_soil_group_ge(100);
Otu001638	0.39	0.0127	DB	Bacteria(100);Actinobacteriota(100);Thermoleophilia(100);Gaiellales(100);Gaiellaceae(100);Gaiella(100);
Otu001644	0.536	0.0009	Q.rubra	Bacteria(100);Verrucomicrobiota(100);Verrucomicrobiae(100);Pedosphaerales(100);Pedosphaeraceae(100);Pedosphaeraceae_ge(99);
Otu001645	0.365	0.0267	DB	Bacteria(100);Planctomycetota(100);Planctomycetes(100);Pirellulales(100);Pirellulaceae(100);uncultured(100);
Otu001646	0.636	0.0002	Q.rubra	Bacteria(100);Planctomycetota(100);Planctomycetes(100);Pirellulales(100);Pirellulaceae(100);uncultured(100);
Otu001655	0.458	0.0022	DB	Bacteria(100);Planctomycetota(100);Planctomycetes(100);Gemmatales(100);Gemmataceae(100);Gemmata(100);
Otu001656	0.495	0.0016	Q.rubra	Bacteria(100);Bacteria_unclassified(100);Bacteria_unclassified(100);Bacteria_unclassified(100);Bacteria_unclassified(100);Bacteria_unclassified(100);
Otu001657	0.442	0.0077	J.nigra	Bacteria(100);Verrucomicrobiota(100);Verrucomicrobiae(100);Pedosphaerales(100);Pedosphaeraceae(100);Pedosphaeraceae_unclassified(62);
Otu001660	0.518	0.0006	Q.rubra	Bacteria(100);Planctomycetota(100);Planctomycetes(100);Isosphaerales(100);Isosphaeraceae(100);Isosphaeraceae_unclassified(90);
Otu001665	0.521	0.0008	Q.rubra	Bacteria(100);Acidobacteriota(100);Acidobacteriae(100);Acidobacteriales(100);uncultured(100);uncultured_ge(100);
Otu001668	0.347	0.0449	DB	Bacteria(100);Bacteroidota(100);Bacteroidia(100);Flavobacteriales(100);Flavobacteriaceae(100);Flavobacterium(100);
Otu001678	0.505	0.0017	Q.rubra	Bacteria(100);Chloroflexi(100);Ktedonobacteria(100);Ktedonobacterales(100);JG30-KF-AS9(100);JG30-KF-AS9_ge(100);
Otu001680	0.43	0.0082	J.nigra	Bacteria(100);Latescibacterota(100);Latescibacterota_cl(100);Latescibacterota_or(100);Latescibacterota_fa(100);Latescibacterota_ge(100);
Otu001682	0.382	0.0224	DB	Bacteria(100);Bacteroidota(100);Kapabacteria(100);Kapabacteriales(100);Kapabacteriales_fa(100);Kapabacteriales_ge(100);
Otu001693	0.647	0.0001	J.nigra	Bacteria(100);Proteobacteria(100);Gammaproteobacteria(100);Burkholderiales(100);SC-I-84(98);SC-I-84_ge(98);
Otu001696	0.294	0.0141	DB	Bacteria(100);Patescibacteria(100);Parcubacteria(100);Parcubacteria_unclassified(100);Parcubacteria_unclassified(100);Parcubacteria_unclassified(100);
Otu001698	0.426	0.0065	DB	Bacteria(100);Planctomycetota(100);Planctomycetes(100);Pirellulales(100);Pirellulaceae(100);Pirellula(100);
Otu001700	0.526	0.0006	J.nigra	Bacteria(100);Proteobacteria(100);Gammaproteobacteria(100);Burkholderiales(100);Nitrosomonadaceae(100);MND1(100);
Otu001705	0.41	0.0152	J.nigra	Bacteria(100);Verrucomicrobiota(100);Verrucomicrobiae(100);Pedosphaerales(100);Pedosphaeraceae(100);Pedosphaeraceae_ge(91);
Otu001706	0.547	0.0009	Q.rubra	Bacteria(100);Acidobacteriota(100);Acidobacteriae(100);Acidobacteriales(100);uncultured(100);uncultured_ge(100);
Otu001708	0.476	0.0018	Q.rubra	Bacteria(100);Actinobacteriota(100);Actinobacteria(100);Micromonosporales(100);Micromonosporaceae(100);Micromonosporaceae_unclassified(100);
Otu001714	0.491	0.0008	Q.rubra	Bacteria(100);Actinobacteriota(100);Acidimicrobiia(100);uncultured(100);uncultured_fa(100);uncultured_ge(100);
Otu001720	0.353	0.0267	DB	Bacteria(100);Bacteria_unclassified(100);Bacteria_unclassified(100);Bacteria_unclassified(100);Bacteria_unclassified(100);Bacteria_unclassified(100);
Otu001725	0.398	0.0002	J.nigra	Bacteria(100);Gemmatimonadota(100);Gemmatimonadetes(100);Gemmatimonadales(100);Gemmatimonadaceae(100);Gemmatimonadaceae_unclassified(100);
Otu001727	0.409	0.0139	J.nigra	Bacteria(100);Acidobacteriota(100);Subgroup_5(100);Subgroup_5_or(100);Subgroup_5_fa(100);Subgroup_5_ge(100);
Otu001729	0.51	0.001	J.nigra	Bacteria(100);Acidobacteriota(100);Vicinamibacteria(100);Subgroup_17(100);Subgroup_17_fa(100);Subgroup_17_ge(100);
Otu001730	0.517	0.0014	Q.rubra	Bacteria(100);Proteobacteria(100);Alphaproteobacteria(100);Rhizobiales(100);Xanthobacteraceae(100);uncultured(66);
Otu001737	0.518	0.0006	J.nigra	Bacteria(100);Latescibacterota(100);Latescibacterota_cl(100);Latescibacterota_or(100);Latescibacterota_fa(100);Latescibacterota_ge(100);
Otu001739	0.502	0.0019	J.nigra	Bacteria(100);Verrucomicrobiota(100);Verrucomicrobiae(100);Pedosphaerales(100);Pedosphaeraceae(100);ADurb.Bin063-1(99);
Otu001748	0.438	0.0078	J.nigra	Bacteria(100);WS2(100);WS2_cl(100);WS2_or(100);WS2_fa(100);WS2_ge(100);
Otu001752	0.457	0.0045	DB	Bacteria(100);Actinobacteriota(100);Acidimicrobiia(100);uncultured(100);uncultured_fa(100);uncultured_ge(100);
Otu001758	0.575	0.0003	J.nigra	Bacteria(100);Chloroflexi(100);Anaerolineae(100);Anaerolineales(100);Anaerolineaceae(100);uncultured(100);
Otu001762	0.603	0.0004	Q.rubra	Bacteria(100);Proteobacteria(100);Gammaproteobacteria(100);Gammaproteobacteria_unclassified(65);Gammaproteobacteria_unclassified(65);Gammaproteobacteria_unclassified(65);
Otu001768	0.417	0.0119	J.nigra	Bacteria(100);Bacteria_unclassified(100);Bacteria_unclassified(100);Bacteria_unclassified(100);Bacteria_unclassified(100);Bacteria_unclassified(100);
Otu001769	0.474	0.0013	Q.rubra	Bacteria(100);Proteobacteria(100);Alphaproteobacteria(100);Elsterales(100);uncultured(100);uncultured_ge(100);
Otu001771	0.622	0.0001	Q.rubra	Bacteria(100);Proteobacteria(100);Alphaproteobacteria(100);Rhizobiales(100);Rhizobiales_unclassified(61);Rhizobiales_unclassified(61);
Otu001773	0.35	0.0147	DB	Bacteria(100);Proteobacteria(100);Gammaproteobacteria(100);Xanthomonadales(100);Xanthomonadaceae(100);Lysobacter(98);
Otu001778	0.429	0.0096	J.nigra	Bacteria(100);Acidobacteriota(100);Holophagae(100);Subgroup_7(100);Subgroup_7_fa(100);Subgroup_7_ge(100);
Otu001792	0.496	0.0009	Q.rubra	Bacteria(100);Bacteroidota(100);Bacteroidia(100);Sphingobacteriales(100);Sphingobacteriales_unclassified(100);Sphingobacteriales_unclassified(100);
Otu001799	0.558	0.0001	Q.rubra	Bacteria(100);Verrucomicrobiota(100);Verrucomicrobiae(100);Pedosphaerales(100);Pedosphaeraceae(100);Ellin516(100);
Otu001803	0.468	0.0029	J.nigra	Bacteria(100);Bacteroidota(100);Kapabacteria(100);Kapabacteriales(100);Kapabacteriales_fa(100);Kapabacteriales_ge(100);
Otu001804	0.323	0.0328	DB	Bacteria(100);Planctomycetota(100);OM190(100);OM190_or(100);OM190_fa(100);OM190_ge(100);
Otu001810	0.452	0.002	J.nigra	Bacteria(100);Acidobacteriota(100);Holophagae(100);Holophagales(100);Holophagaceae(100);Holophagaceae_unclassified(100);
Otu001813	0.37	0.028	DB	Bacteria(100);Verrucomicrobiota(100);Verrucomicrobiae(100);Opitutales(100);Opitutaceae(100);Opitutus(97);
Otu001815	0.581	0.0001	J.nigra	Bacteria(100);Acidobacteriota(100);Subgroup_11(100);Subgroup_11_or(100);Subgroup_11_fa(100);Subgroup_11_ge(100);
Otu001817	0.389	0.0231	J.nigra	Bacteria(100);Proteobacteria(100);Gammaproteobacteria(100);Burkholderiales(100);B1-7BS(72);B1-7BS_ge(72);
Otu001820	0.343	0.0478	DB	Bacteria(100);Bacteroidota(100);Bacteroidia(100);Cytophagales(100);Microscillaceae(100);Microscillaceae_unclassified(90);
Otu001822	0.492	0.0019	Q.rubra	Bacteria(100);Bacteroidota(100);Bacteroidia(100);Sphingobacteriales(100);AKYH767(100);AKYH767_ge(100);
Otu001825	0.44	0.0079	J.nigra	Bacteria(100);Proteobacteria(100);Alphaproteobacteria(100);Micropepsales(100);Micropepsaceae(100);uncultured(100);
Otu001826	0.353	0.0275	DB	Bacteria(100);Proteobacteria(100);Gammaproteobacteria(100);Burkholderiales(100);Sutterellaceae(100);uncultured(100);
Otu001828	0.359	0.0116	DB	Bacteria(100);Bacteria_unclassified(100);Bacteria_unclassified(100);Bacteria_unclassified(100);Bacteria_unclassified(100);Bacteria_unclassified(100);
Otu001838	0.549	0.0004	Q.rubra	Bacteria(100);Acidobacteriota(100);Acidobacteriae(100);Acidobacteriales(100);Acidobacteriaceae_(Subgroup_1)(100);Acidipila-Silvibacterium(85);
Otu001842	0.523	0.0007	Q.rubra	Bacteria(100);Proteobacteria(100);Alphaproteobacteria(100);Elsterales(100);uncultured(100);uncultured_ge(100);
Otu001843	0.424	0.0087	J.nigra	Bacteria(100);Proteobacteria(100);Alphaproteobacteria(100);Alphaproteobacteria_unclassified(91);Alphaproteobacteria_unclassified(91);Alphaproteobacteria_unclassified(91);
Otu001852	0.473	0.0032	Q.rubra	Bacteria(100);Actinobacteriota(100);Actinobacteria(100);Frankiales(100);Acidothermaceae(100);Acidothermus(100);
Otu001854	0.493	0.001	DB	Bacteria(100);Actinobacteriota(100);Acidimicrobiia(100);Microtrichales(100);Iamiaceae(100);Iamia(100);
Otu001862	0.495	0.0008	J.nigra	Bacteria(100);Proteobacteria(100);Gammaproteobacteria(100);Burkholderiales(100);Burkholderiales_unclassified(100);Burkholderiales_unclassified(100);
Otu001867	0.542	0.0003	J.nigra	Bacteria(100);Proteobacteria(100);Gammaproteobacteria(100);Salinisphaerales(100);Solimonadaceae(100);Nevskia(100);
Otu001872	0.387	0.0206	DB	Bacteria(100);Myxococcota(100);Polyangia(100);Haliangiales(100);Haliangiaceae(100);Haliangium(100);
Otu001873	0.413	0.0099	J.nigra	Bacteria(100);Verrucomicrobiota(100);Verrucomicrobiae(100);Pedosphaerales(100);Pedosphaeraceae(100);uncultured(100);
Otu001884	0.408	0.0141	J.nigra	Bacteria(100);Bacteroidota(100);Bacteroidia(100);Chitinophagales(100);Chitinophagaceae(100);Edaphobaculum(100);
Otu001886	0.412	0.0127	DB	Bacteria(100);Myxococcota(100);Myxococcia(100);Myxococcales(100);Anaeromyxobacteraceae(99);Anaeromyxobacter(99);
Otu001889	0.517	0.0011	J.nigra	Bacteria(100);NB1-j(100);NB1-j_cl(100);NB1-j_or(100);NB1-j_fa(100);NB1-j_ge(100);
Otu001903	0.568	0.0001	Q.rubra	Bacteria(100);Acidobacteriota(100);Subgroup_11(100);Subgroup_11_or(100);Subgroup_11_fa(100);Subgroup_11_ge(100);
Otu001905	0.347	0.0442	DB	Bacteria(100);Actinobacteriota(100);Actinobacteria(100);Micromonosporales(100);Micromonosporaceae(100);Micromonosporaceae_unclassified(100);
Otu001912	0.407	0.0177	J.nigra	Bacteria(100);Desulfobacterota(100);Desulfuromonadia(100);Geobacterales(100);Geobacteraceae(100);Geobacteraceae_unclassified(96);
Otu001913	0.415	0.0084	J.nigra	Bacteria(100);Planctomycetota(100);Phycisphaerae(100);Phycisphaerales(100);Phycisphaeraceae(100);AKYG587(100);
Otu001918	0.433	0.0021	J.nigra	Bacteria(100);Actinobacteriota(100);Acidimicrobiia(100);Microtrichales(98);Microtrichales_unclassified(98);Microtrichales_unclassified(98);
Otu001933	0.39	0.0081	DB	Bacteria(100);Gemmatimonadota(100);Gemmatimonadetes(100);Gemmatimonadales(100);Gemmatimonadaceae(100);uncultured(100);
Otu001937	0.34	0.0452	DB	Bacteria(100);Myxococcota(100);Polyangia(100);Haliangiales(100);Haliangiaceae(100);Haliangium(100);
Otu001938	0.476	0.0028	DB	Bacteria(100);Actinobacteriota(100);Thermoleophilia(100);Gaiellales(100);Gaiellaceae(100);Gaiella(100);
Otu001940	0.376	0.0251	DB	Bacteria(100);Desulfobacterota(100);Desulfuromonadia(100);Geobacterales(100);Geobacterales_unclassified(53);Geobacterales_unclassified(53);
Otu001947	0.396	0.0161	DB	Bacteria(100);Actinobacteriota(100);Thermoleophilia(100);Gaiellales(100);Gaiellales_unclassified(99);Gaiellales_unclassified(99);
Otu001949	0.38	0.0113	DB	Bacteria(100);Proteobacteria(100);Gammaproteobacteria(100);Burkholderiales(100);Burkholderiales_unclassified(100);Burkholderiales_unclassified(100);
Otu001953	0.439	0.0041	J.nigra	Bacteria(100);Bdellovibrionota(100);Bdellovibrionia(100);Bacteriovoracales(100);Bacteriovoracaceae(100);Peredibacter(100);
Otu001966	0.501	0.0006	Q.rubra	Bacteria(100);Verrucomicrobiota(100);Verrucomicrobiae(100);Chthoniobacterales(100);Xiphinematobacteraceae(97);Candidatus_Xiphinematobacter(97);
Otu001969	0.498	0.0006	Q.rubra	Bacteria(100);Planctomycetota(100);Phycisphaerae(100);Tepidisphaerales(100);WD2101_soil_group(100);WD2101_soil_group_ge(100);
Otu001974	0.479	0.0019	J.nigra	Bacteria(100);Planctomycetota(100);Planctomycetes(100);Gemmatales(100);Gemmataceae(100);Gemmataceae_unclassified(100);
Otu001976	0.469	0.0044	Q.rubra	Bacteria(100);Armatimonadota(100);Fimbriimonadia(100);Fimbriimonadales(100);Fimbriimonadaceae(100);Fimbriimonadaceae_ge(100);
Otu001980	0.431	0.0091	DB	Bacteria(100);Verrucomicrobiota(100);Verrucomicrobiae(100);Pedosphaerales(100);Pedosphaeraceae(100);Pedosphaeraceae_ge(98);
Otu001987	0.503	0.0013	Q.rubra	Bacteria(100);Myxococcota(100);Polyangia(100);Polyangiales(100);Polyangiaceae(100);Pajaroellobacter(100);
Otu001989	0.52	0.0013	Q.rubra	Bacteria(100);Patescibacteria(100);Parcubacteria(100);Parcubacteria_unclassified(66);Parcubacteria_unclassified(66);Parcubacteria_unclassified(66);
Otu001990	0.457	0.0029	J.nigra	Bacteria(100);Proteobacteria(100);Gammaproteobacteria(100);Burkholderiales(100);Nitrosomonadaceae(100);MND1(100);
Otu001993	0.425	0.0067	DB	Bacteria(100);Bacteroidota(100);Bacteroidia(100);Sphingobacteriales(100);Sphingobacteriales_unclassified(67);Sphingobacteriales_unclassified(67);
Otu001996	0.456	0.0065	Q.rubra	Bacteria(100);Verrucomicrobiota(100);Verrucomicrobiae(100);Pedosphaerales(100);Pedosphaeraceae(100);Pedosphaeraceae_unclassified(100);
Otu002004	0.433	0.009	J.nigra	Bacteria(100);Gemmatimonadota(100);Gemmatimonadetes(100);Gemmatimonadales(100);Gemmatimonadaceae(100);uncultured(68);
Otu002010	0.322	0.0344	DB	Bacteria(100);Proteobacteria(100);Gammaproteobacteria(100);Salinisphaerales(100);Solimonadaceae(100);Polycyclovorans(100);
Otu002011	0.414	0.01	J.nigra	Bacteria(100);Bdellovibrionota(100);Bdellovibrionia(100);Bdellovibrionales(100);Bdellovibrionaceae(100);Bdellovibrio(100);
Otu002012	0.393	0.0162	J.nigra	Bacteria(100);Planctomycetota(100);OM190(100);OM190_or(100);OM190_fa(100);OM190_ge(100);
Otu002038	0.474	0.0025	J.nigra	Bacteria(100);Latescibacterota(100);Latescibacterota_cl(100);Latescibacterota_or(100);Latescibacterota_fa(100);Latescibacterota_ge(100);
Otu002041	0.515	0.0004	Q.rubra	Bacteria(100);Chloroflexi(100);Ktedonobacteria(100);Ktedonobacterales(100);Ktedonobacteraceae(100);Ktedonobacteraceae_unclassified(100);
Otu002042	0.505	0.0017	J.nigra	Bacteria(100);Planctomycetota(100);Planctomycetes(100);Pirellulales(100);Pirellulaceae(100);Pirellula(100);
Otu002049	0.588	0.0001	Q.rubra	Bacteria(100);Acidobacteriota(100);Blastocatellia(100);Pyrinomonadales(100);Pyrinomonadaceae(100);RB41(100);
Otu002054	0.402	0.0152	DB	Bacteria(100);Actinobacteriota(100);Actinobacteria(100);Frankiales(100);Geodermatophilaceae(100);Blastococcus(73);
Otu002055	0.449	0.0056	DB	Bacteria(100);Firmicutes(100);Bacilli(100);Paenibacillales(100);Paenibacillaceae(100);Paenibacillus(99);
Otu002060	0.431	0.0001	DB	Bacteria(100);Patescibacteria(100);Parcubacteria(100);Candidatus_Yanofskybacteria(100);Candidatus_Yanofskybacteria_fa(100);Candidatus_Yanofskybacteria_ge(100);
Otu002062	0.617	0.0001	J.nigra	Bacteria(100);Verrucomicrobiota(100);Verrucomicrobiae(100);Chthoniobacterales(100);Chthoniobacteraceae(100);Chthoniobacter(100);
Otu002063	0.432	0.0087	J.nigra	Bacteria(100);Acidobacteriota(100);Blastocatellia(100);Pyrinomonadales(100);Pyrinomonadaceae(100);RB41(100);
Otu002066	0.487	0.0007	J.nigra	Bacteria(100);Spirochaetota(100);Spirochaetia(100);Spirochaetales(100);Spirochaetaceae(100);Spirochaeta(99);
Otu002072	0.413	0.0121	DB	Bacteria(100);Proteobacteria(100);Alphaproteobacteria(100);Paracaedibacterales(100);Paracaedibacteraceae(100);Candidatus_Paracaedibacter(100);
Otu002074	0.471	0.0049	J.nigra	Bacteria(100);Actinobacteriota(100);Acidimicrobiia(100);Microtrichales(100);Microtrichales_unclassified(100);Microtrichales_unclassified(100);
Otu002077	0.496	0.0021	J.nigra	Bacteria(100);Proteobacteria(100);Alphaproteobacteria(100);Alphaproteobacteria_unclassified(100);Alphaproteobacteria_unclassified(100);Alphaproteobacteria_unclassified(100);
Otu002087	0.515	0.0008	Q.rubra	Bacteria(100);Proteobacteria(100);Alphaproteobacteria(100);Alphaproteobacteria_unclassified(95);Alphaproteobacteria_unclassified(95);Alphaproteobacteria_unclassified(95);
Otu002090	0.47	0.0016	J.nigra	Bacteria(100);Bacteroidota(100);Bacteroidia(100);Chitinophagales(100);Saprospiraceae(100);uncultured(100);
Otu002093	0.389	0.0066	DB	Bacteria(100);Chloroflexi(100);Anaerolineae(100);Ardenticatenales(100);uncultured(100);uncultured_ge(100);
Otu002104	0.425	0.0074	J.nigra	Bacteria(100);Acidobacteriota(100);Acidobacteriae(100);Solibacterales(100);Solibacteraceae(100);Candidatus_Solibacter(100);
Otu002107	0.567	0.0003	J.nigra	Bacteria(100);Planctomycetota(100);Planctomycetes(100);Pirellulales(100);Pirellulaceae(100);Pirellula(100);
Otu002112	0.617	0.0001	Q.rubra	Bacteria(100);Actinobacteriota(100);Actinobacteria(100);Catenulisporales(100);Catenulisporaceae(100);Catenulispora(100);
Otu002120	0.436	0.0078	DB	Bacteria(100);Chloroflexi(100);TK10(100);TK10_or(100);TK10_fa(100);TK10_ge(100);
Otu002123	0.365	0.037	DB	Bacteria(100);Acidobacteriota(100);Acidobacteriae(100);Solibacterales(99);Solibacteraceae(99);Candidatus_Solibacter(99);
Otu002128	0.399	0.0171	J.nigra	Bacteria(100);Patescibacteria(100);Saccharimonadia(100);Saccharimonadales(100);LWQ8(99);LWQ8_ge(99);
Otu002130	0.519	0.0007	Q.rubra	Bacteria(100);Proteobacteria(100);Gammaproteobacteria(100);Burkholderiales(100);Oxalobacteraceae(89);Oxalobacteraceae_unclassified(82);
Otu002133	0.396	0.0055	DB	Bacteria(100);Planctomycetota(100);Phycisphaerae(100);mle1-8(100);mle1-8_fa(100);mle1-8_ge(100);
Otu002145	0.415	0.0135	J.nigra	Bacteria(100);Planctomycetota(100);OM190(100);OM190_or(100);OM190_fa(100);OM190_ge(100);
Otu002160	0.362	0.0388	DB	Bacteria(100);Acidobacteriota(100);Acidobacteriae(100);Acidobacteriales(100);Koribacteraceae(100);Candidatus_Koribacter(100);
Otu002166	0.367	0.0288	DB	Bacteria(100);Myxococcota(100);Polyangia(100);Polyangiales(100);Polyangiaceae(100);Pajaroellobacter(100);
Otu002167	0.39	0.0203	DB	Bacteria(100);Desulfobacterota(100);Desulfuromonadia(100);Geobacterales(100);Geobacteraceae(100);Geobacteraceae_unclassified(94);
Otu002169	0.456	0.0011	Q.rubra	Bacteria(100);Bacteroidota(100);Bacteroidota_unclassified(100);Bacteroidota_unclassified(100);Bacteroidota_unclassified(100);Bacteroidota_unclassified(100);
Otu002173	0.461	0.0022	Q.rubra	Bacteria(100);Bacteria_unclassified(100);Bacteria_unclassified(100);Bacteria_unclassified(100);Bacteria_unclassified(100);Bacteria_unclassified(100);
Otu002174	0.481	0.0022	J.nigra	Bacteria(100);Actinobacteriota(100);Acidimicrobiia(100);IMCC26256(100);IMCC26256_fa(100);IMCC26256_ge(100);
Otu002176	0.579	0.0003	Q.rubra	Bacteria(100);Armatimonadota(100);Chthonomonadetes(100);Chthonomonadales(100);Chthonomonadaceae(100);Chthonomonas(100);
Otu002180	0.353	0.0389	DB	Bacteria(100);Bacteroidota(100);Bacteroidia(100);Chitinophagales(100);Chitinophagaceae(100);Dinghuibacter(100);
Otu002181	0.48	0.0031	Q.rubra	Bacteria(100);Acidobacteriota(100);Acidobacteriae(100);Bryobacterales(100);Bryobacteraceae(100);Bryobacter(100);
Otu002192	0.566	0.0002	J.nigra	Bacteria(100);Acidobacteriota(100);Blastocatellia(100);11-24(100);11-24_fa(100);11-24_ge(100);
Otu002193	0.401	0.0154	J.nigra	Bacteria(100);Planctomycetota(100);OM190(100);OM190_or(100);OM190_fa(100);OM190_ge(100);
Otu002199	0.394	0.0204	J.nigra	Bacteria(100);Proteobacteria(100);Alphaproteobacteria(100);Caulobacterales(100);Caulobacteraceae(100);uncultured(91);
Otu002200	0.583	0.0004	Q.rubra	Bacteria(100);WPS-2(100);WPS-2_cl(100);WPS-2_or(100);WPS-2_fa(100);WPS-2_ge(100);
Otu002202	0.581	0.0003	Q.rubra	Bacteria(100);Acidobacteriota(100);Acidobacteriae(100);Acidobacteriales(100);Acidobacteriales_unclassified(100);Acidobacteriales_unclassified(100);
Otu002203	0.5	0.0013	J.nigra	Bacteria(100);Latescibacterota(100);Latescibacterota_cl(100);Latescibacterota_or(100);Latescibacterota_fa(100);Latescibacterota_ge(100);
Otu002205	0.429	0.0087	DB	Bacteria(100);Actinobacteriota(100);Actinobacteria(100);Frankiales(100);Sporichthyaceae(96);uncultured(96);
Otu002207	0.543	0.0007	J.nigra	Bacteria(100);Planctomycetota(100);Phycisphaerae(100);Tepidisphaerales(100);WD2101_soil_group(100);WD2101_soil_group_ge(100);
Otu002211	0.525	0.0008	Q.rubra	Bacteria(100);Verrucomicrobiota(100);Verrucomicrobiae(100);Pedosphaerales(100);Pedosphaeraceae(100);Pedosphaeraceae_unclassified(100);
Otu002212	0.492	0.0012	J.nigra	Bacteria(100);Bacteroidota(100);Ignavibacteria(100);SJA-28(100);SJA-28_fa(100);SJA-28_ge(100);
Otu002213	0.533	0.0013	Q.rubra	Bacteria(100);Proteobacteria(100);Gammaproteobacteria(100);Burkholderiales(100);SC-I-84(100);SC-I-84_ge(100);
Otu002219	0.382	0.0222	DB	Bacteria(100);Acidobacteriota(100);Acidobacteriae(100);Bryobacterales(100);Bryobacteraceae(100);Bryobacter(100);
Otu002224	0.44	0.0076	J.nigra	Bacteria(100);Patescibacteria(100);Saccharimonadia(100);Saccharimonadales(100);Saccharimonadales_unclassified(100);Saccharimonadales_unclassified(100);
Otu002227	0.537	0.0004	J.nigra	Bacteria(100);Planctomycetota(100);Planctomycetes(100);Pirellulales(100);Pirellulaceae(100);uncultured(100);
Otu002229	0.556	0.0003	DB	Bacteria(100);Proteobacteria(100);Gammaproteobacteria(100);Diplorickettsiales(100);Diplorickettsiaceae(100);Aquicella(100);
Otu002232	0.464	0.0039	Q.rubra	Bacteria(100);Bacteroidota(100);Bacteroidia(100);Chitinophagales(100);Chitinophagaceae(100);Puia(82);
Otu002236	0.496	0.0024	J.nigra	Bacteria(100);Patescibacteria(100);ABY1(100);Candidatus_Komeilibacteria(100);Candidatus_Komeilibacteria_fa(100);Candidatus_Komeilibacteria_ge(100);
Otu002241	0.499	0.0012	J.nigra	Bacteria(100);Bacteria_unclassified(100);Bacteria_unclassified(100);Bacteria_unclassified(100);Bacteria_unclassified(100);Bacteria_unclassified(100);
Otu002245	0.386	0.0184	DB	Bacteria(100);Actinobacteriota(100);Acidimicrobiia(100);Microtrichales(100);Ilumatobacteraceae(100);CL500-29_marine_group(100);
Otu002246	0.466	0.0008	DB	Bacteria(100);Planctomycetota(100);Phycisphaerae(100);Tepidisphaerales(100);WD2101_soil_group(100);WD2101_soil_group_ge(100);
Otu002248	0.671	0.0001	Q.rubra	Bacteria(100);Bacteroidota(100);Bacteroidia(100);Chitinophagales(56);Chitinophagales_unclassified(56);Chitinophagales_unclassified(56);
Otu002253	0.564	0.0003	J.nigra	Bacteria(100);Acidobacteriota(100);Subgroup_22(100);Subgroup_22_or(100);Subgroup_22_fa(100);Subgroup_22_ge(100);
Otu002254	0.389	0.0089	DB	Bacteria(100);Planctomycetota(100);Phycisphaerae(100);Pla1_lineage(100);Pla1_lineage_fa(100);Pla1_lineage_ge(100);
Otu002255	0.339	0.0461	DB	Bacteria(100);Actinobacteriota(100);Thermoleophilia(100);Gaiellales(100);uncultured(100);uncultured_ge(100);
Otu002260	0.418	0.0077	DB	Bacteria(100);Planctomycetota(100);Planctomycetes(100);Pirellulales(100);Pirellulaceae(100);Pirellula(100);
Otu002270	0.479	0.0033	Q.rubra	Bacteria(100);Desulfobacterota(100);uncultured(100);uncultured_or(100);uncultured_fa(100);uncultured_ge(100);
Otu002280	0.454	0.0034	J.nigra	Bacteria(100);Gemmatimonadota(100);Gemmatimonadetes(100);Gemmatimonadales(100);Gemmatimonadaceae(100);uncultured(100);
Otu002281	0.464	0.0005	Q.rubra	Bacteria(100);Bacteria_unclassified(100);Bacteria_unclassified(100);Bacteria_unclassified(100);Bacteria_unclassified(100);Bacteria_unclassified(100);
Otu002291	0.345	0.0477	DB	Bacteria(100);Actinobacteriota(100);Thermoleophilia(100);Gaiellales(100);uncultured(98);uncultured_ge(98);
Otu002293	0.576	0.0001	Q.rubra	Bacteria(100);Armatimonadota(100);Chthonomonadetes(100);Chthonomonadales(100);Chthonomonadaceae(100);Chthonomonas(100);
Otu002294	0.589	0.0005	Q.rubra	Bacteria(100);Acidobacteriota(100);Acidobacteriae(100);Solibacterales(100);Solibacteraceae(100);Candidatus_Solibacter(100);
Otu002297	0.459	0.0031	J.nigra	Bacteria(100);Bacteroidota(100);Bacteroidia(100);Bacteroidia_unclassified(100);Bacteroidia_unclassified(100);Bacteroidia_unclassified(100);
Otu002303	0.584	0.0004	Q.rubra	Bacteria(100);Planctomycetota(100);Phycisphaerae(100);Tepidisphaerales(100);CPla-3_termite_group(100);CPla-3_termite_group_ge(100);
Otu002305	0.332	0.0224	DB	Bacteria(100);Planctomycetota(100);Phycisphaerae(100);Tepidisphaerales(100);WD2101_soil_group(100);WD2101_soil_group_ge(100);
Otu002307	0.556	0.0006	J.nigra	Bacteria(100);Acidobacteriota(100);Subgroup_22(100);Subgroup_22_or(100);Subgroup_22_fa(100);Subgroup_22_ge(100);
Otu002309	0.408	0.0115	J.nigra	Bacteria(100);Acidobacteriota(100);Holophagae(100);Holophagales(100);Holophagaceae(100);uncultured(98);
Otu002312	0.571	0.0003	J.nigra	Bacteria(100);Acidobacteriota(100);Acidobacteriae(100);Subgroup_2(100);Subgroup_2_fa(100);Subgroup_2_ge(100);
Otu002314	0.386	0.0216	DB	Bacteria(100);Bacteroidota(100);Bacteroidia(100);Chitinophagales(100);Chitinophagaceae(100);Chitinophagaceae_unclassified(100);
Otu002316	0.491	0.0013	Q.rubra	Bacteria(100);Acidobacteriota(100);Acidobacteriae(100);Subgroup_2(100);Subgroup_2_fa(100);Subgroup_2_ge(100);
Otu002330	0.495	0.0017	Q.rubra	Bacteria(100);Verrucomicrobiota(100);Verrucomicrobiae(100);Pedosphaerales(100);Pedosphaeraceae(100);Pedosphaeraceae_unclassified(51);
Otu002338	0.529	0.0007	Q.rubra	Bacteria(100);Gemmatimonadota(100);Gemmatimonadetes(100);Gemmatimonadales(100);Gemmatimonadaceae(100);uncultured(100);
Otu002344	0.683	0.0001	J.nigra	Bacteria(100);Acidobacteriota(100);Subgroup_5(100);Subgroup_5_or(100);Subgroup_5_fa(100);Subgroup_5_ge(100);
Otu002347	0.481	0.0028	J.nigra	Bacteria(100);Planctomycetota(100);OM190(100);OM190_or(100);OM190_fa(100);OM190_ge(100);
Otu002349	0.586	0.0006	J.nigra	Bacteria(100);Latescibacterota(100);Latescibacterota_cl(100);Latescibacterota_or(100);Latescibacterota_fa(100);Latescibacterota_ge(100);
Otu002353	0.349	0.0445	DB	Bacteria(100);Acidobacteriota(100);Acidobacteriae(100);Solibacterales(100);Solibacteraceae(100);Candidatus_Solibacter(100);
Otu002354	0.428	0.0099	J.nigra	Bacteria(100);Firmicutes(100);Clostridia(100);Oscillospirales(100);Hungateiclostridiaceae(100);Hungateiclostridiaceae_unclassified(100);
Otu002356	0.467	0.0039	Q.rubra	Bacteria(100);Planctomycetota(100);Phycisphaerae(100);Tepidisphaerales(100);WD2101_soil_group(100);WD2101_soil_group_ge(100);
Otu002357	0.45	0.0042	DB	Bacteria(100);Chloroflexi(100);Anaerolineae(100);Ardenticatenales(100);uncultured(100);uncultured_ge(100);
Otu002360	0.384	0.024	DB	Bacteria(100);Myxococcota(100);Polyangia(100);Polyangiales(100);BIrii41(100);BIrii41_ge(100);
Otu002378	0.543	0.0008	Q.rubra	Bacteria(100);Acidobacteriota(100);Subgroup_5(100);Subgroup_5_or(100);Subgroup_5_fa(100);Subgroup_5_ge(100);
Otu002391	0.575	0.0001	J.nigra	Bacteria(100);Verrucomicrobiota(100);Verrucomicrobiae(100);Pedosphaerales(100);Pedosphaeraceae(100);Pedosphaeraceae_unclassified(77);
Otu002392	0.394	0.0068	DB	Bacteria(100);Verrucomicrobiota(100);Verrucomicrobiae(100);Pedosphaerales(100);Pedosphaeraceae(100);Pedosphaeraceae_unclassified(99);
Otu002399	0.337	0.0444	DB	Bacteria(100);Myxococcota(100);Polyangia(100);Haliangiales(100);Haliangiaceae(100);Haliangium(100);
Otu002403	0.437	0.0039	J.nigra	Bacteria(100);Proteobacteria(100);Gammaproteobacteria(100);Acidiferrobacterales(97);Acidiferrobacteraceae(97);Sulfurifustis(97);
Otu002406	0.402	0.0166	DB	Bacteria(100);Proteobacteria(100);Gammaproteobacteria(100);Gammaproteobacteria_Incertae_Sedis(100);Unknown_Family(100);Unknown_Family_ge(100);
Otu002411	0.379	0.0127	DB	Bacteria(100);Planctomycetota(100);Planctomycetes(100);Gemmatales(100);Gemmataceae(100);Gemmataceae_unclassified(80);
Otu002412	0.361	0.035	DB	Bacteria(100);Proteobacteria(100);Gammaproteobacteria(100);Burkholderiales(100);Rhodocyclaceae(100);Rhodocyclaceae_unclassified(100);
Otu002417	0.471	0.0023	Q.rubra	Bacteria(100);WPS-2(100);WPS-2_cl(100);WPS-2_or(100);WPS-2_fa(100);WPS-2_ge(100);
Otu002425	0.493	0.0018	Q.rubra	Bacteria(100);Planctomycetota(100);Planctomycetes(100);Isosphaerales(100);Isosphaeraceae(100);Aquisphaera(96);
Otu002427	0.517	0.0007	J.nigra	Bacteria(100);Verrucomicrobiota(100);Verrucomicrobiae(100);S-BQ2-57_soil_group(100);S-BQ2-57_soil_group_fa(100);S-BQ2-57_soil_group_ge(100);
Otu002429	0.398	0.0182	J.nigra	Bacteria(100);Gemmatimonadota(100);Gemmatimonadetes(100);Gemmatimonadales(100);Gemmatimonadaceae(100);Gemmatimonas(100);
Otu002433	0.441	0.0009	J.nigra	Bacteria(100);Proteobacteria(100);Alphaproteobacteria(100);Rhizobiales(100);Xanthobacteraceae(98);uncultured(76);
Otu002449	0.397	0.0167	DB	Bacteria(100);Bacteria_unclassified(100);Bacteria_unclassified(100);Bacteria_unclassified(100);Bacteria_unclassified(100);Bacteria_unclassified(100);
Otu002453	0.392	0.0223	J.nigra	Bacteria(100);Patescibacteria(100);Parcubacteria(100);Parcubacteria_unclassified(76);Parcubacteria_unclassified(76);Parcubacteria_unclassified(76);
Otu002454	0.367	0.0282	DB	Bacteria(100);Proteobacteria(100);Alphaproteobacteria(100);Sphingomonadales(100);Sphingomonadaceae(100);Altererythrobacter(98);
Otu002459	0.472	0.0019	Q.rubra	Bacteria(100);Myxococcota(100);Polyangia(100);Polyangiales(100);Polyangiaceae(86);Polyangiaceae_unclassified(86);
Otu002463	0.514	0.0002	Q.rubra	Bacteria(100);Verrucomicrobiota(100);Verrucomicrobiae(100);Chthoniobacterales(100);Xiphinematobacteraceae(100);Candidatus_Xiphinematobacter(100);
Otu002470	0.532	0.0005	J.nigra	Bacteria(100);Acidobacteriota(100);Subgroup_22(100);Subgroup_22_or(100);Subgroup_22_fa(100);Subgroup_22_ge(100);
Otu002473	0.514	0.0005	Q.rubra	Bacteria(100);Proteobacteria(100);Alphaproteobacteria(100);Alphaproteobacteria_unclassified(100);Alphaproteobacteria_unclassified(100);Alphaproteobacteria_unclassified(100);
Otu002503	0.488	0.0034	Q.rubra	Bacteria(100);Bdellovibrionota(100);Bdellovibrionia(100);Bdellovibrionales(100);Bdellovibrionaceae(100);Bdellovibrio(100);
Otu002505	0.527	0.0007	Q.rubra	Bacteria(100);Proteobacteria(100);Alphaproteobacteria(100);Rhizobiales(100);Rhizobiales_unclassified(100);Rhizobiales_unclassified(100);
Otu002509	0.437	0.0095	J.nigra	Bacteria(100);Verrucomicrobiota(100);Chlamydiae(100);Chlamydiales(100);Simkaniaceae(100);uncultured(99);
Otu002525	0.485	0.0021	DB	Bacteria(100);Bacteroidota(100);Bacteroidia(100);Chitinophagales(100);Chitinophagaceae(100);Chitinophagaceae_unclassified(84);
Otu002534	0.527	0.001	DB	Bacteria(100);Acidobacteriota(100);AT-s3-28(100);AT-s3-28_or(100);AT-s3-28_fa(100);AT-s3-28_ge(100);
Otu002537	0.495	0.0028	J.nigra	Bacteria(100);Verrucomicrobiota(100);Verrucomicrobiae(100);Pedosphaerales(100);Pedosphaeraceae(100);Pedosphaeraceae_ge(97);
Otu002538	0.65	0.0001	J.nigra	Bacteria(100);Gemmatimonadota(100);Gemmatimonadetes(100);Gemmatimonadales(100);Gemmatimonadaceae(100);uncultured(100);
Otu002539	0.402	0.0122	J.nigra	Bacteria(100);Planctomycetota(100);OM190(100);OM190_or(100);OM190_fa(100);OM190_ge(100);
Otu002547	0.434	0.006	J.nigra	Bacteria(100);Chloroflexi(100);JG30-KF-CM66(100);JG30-KF-CM66_or(100);JG30-KF-CM66_fa(100);JG30-KF-CM66_ge(100);
Otu002549	0.378	0.0198	DB	Bacteria(100);Acidobacteriota(100);Vicinamibacteria(100);Vicinamibacterales(100);Vicinamibacteraceae(100);Vicinamibacteraceae_ge(100);
Otu002557	0.498	0.0006	J.nigra	Bacteria(100);Acidobacteriota(100);Acidobacteriae(100);AKIW659(99);AKIW659_fa(99);AKIW659_ge(99);
Otu002558	0.571	0.0002	Q.rubra	Bacteria(100);Planctomycetota(100);Phycisphaerae(100);Tepidisphaerales(100);WD2101_soil_group(100);WD2101_soil_group_ge(100);
Otu002565	0.514	0.0013	Q.rubra	Bacteria(100);Myxococcota(100);Polyangia(100);Polyangiales(100);Polyangiaceae(100);Pajaroellobacter(100);
Otu002566	0.438	0.007	J.nigra	Bacteria(100);Proteobacteria(100);Alphaproteobacteria(100);uncultured(85);uncultured_fa(85);uncultured_ge(85);
Otu002576	0.421	0.0101	J.nigra	Bacteria(100);Latescibacterota(100);Latescibacteria(100);Latescibacterales(100);Latescibacteraceae(100);Latescibacteraceae_ge(100);
Otu002579	0.574	0.0001	J.nigra	Bacteria(100);Gemmatimonadota(100);Gemmatimonadetes(100);Gemmatimonadales(100);Gemmatimonadaceae(100);uncultured(97);
Otu002583	0.475	0.0043	J.nigra	Bacteria(100);GAL15(100);GAL15_cl(100);GAL15_or(100);GAL15_fa(100);GAL15_ge(100);
Otu002590	0.393	0.0149	J.nigra	Bacteria(100);Actinobacteriota(100);Thermoleophilia(100);Gaiellales(100);uncultured(99);uncultured_ge(99);
Otu002594	0.405	0.0102	DB	Bacteria(100);Planctomycetota(100);Phycisphaerae(100);Phycisphaerales(100);Phycisphaeraceae(100);SM1A02(98);
Otu002595	0.416	0.0008	J.nigra	Bacteria(100);Patescibacteria(100);ABY1(100);Candidatus_Falkowbacteria(100);Candidatus_Falkowbacteria_fa(100);Candidatus_Falkowbacteria_ge(100);
Otu002597	0.513	0.0005	Q.rubra	Bacteria(100);Cyanobacteria(100);Cyanobacteria_unclassified(100);Cyanobacteria_unclassified(100);Cyanobacteria_unclassified(100);Cyanobacteria_unclassified(100);
Otu002605	0.406	0.0149	J.nigra	Bacteria(100);Proteobacteria(100);Alphaproteobacteria(100);Micropepsales(100);Micropepsaceae(100);Micropepsaceae_unclassified(65);
Otu002612	0.464	0.003	Q.rubra	Bacteria(100);Acidobacteriota(100);Acidobacteriae(100);Subgroup_12(100);Subgroup_12_fa(100);Subgroup_12_ge(100);
Otu002623	0.479	0.0027	J.nigra	Bacteria(100);Planctomycetota(100);Planctomycetes(100);Pirellulales(100);Pirellulaceae(100);Pirellula(100);
Otu002625	0.516	0.0006	Q.rubra	Bacteria(100);Proteobacteria(100);Alphaproteobacteria(100);Micropepsales(100);Micropepsaceae(100);Micropepsaceae_unclassified(61);
Otu002630	0.456	0.0062	Q.rubra	Bacteria(100);Acidobacteriota(100);Acidobacteriae(100);Acidobacteriales(100);Acidobacteriales_unclassified(100);Acidobacteriales_unclassified(100);
Otu002634	0.327	0.044	DB	Bacteria(100);Verrucomicrobiota(100);Verrucomicrobiae(100);Pedosphaerales(100);Pedosphaeraceae(100);Pedosphaeraceae_unclassified(80);
Otu002637	0.499	0.0016	Q.rubra	Bacteria(100);Gemmatimonadota(100);Gemmatimonadetes(100);Gemmatimonadales(100);Gemmatimonadaceae(100);uncultured(100);
Otu002640	0.386	0.0129	DB	Bacteria(100);Bacteroidota(100);Kryptonia(100);Kryptoniales(100);BSV26(100);BSV26_ge(100);
Otu002641	0.522	0.0009	Q.rubra	Bacteria(100);Actinobacteriota(100);Actinobacteria(100);Frankiales(66);Frankiales_unclassified(66);Frankiales_unclassified(66);
Otu002654	0.431	0.0071	J.nigra	Bacteria(100);Bacteria_unclassified(100);Bacteria_unclassified(100);Bacteria_unclassified(100);Bacteria_unclassified(100);Bacteria_unclassified(100);
Otu002658	0.559	0.0007	Q.rubra	Bacteria(100);Chloroflexi(100);JG30-KF-CM66(100);JG30-KF-CM66_or(100);JG30-KF-CM66_fa(100);JG30-KF-CM66_ge(100);
Otu002667	0.456	0.0051	Q.rubra	Bacteria(100);Chloroflexi(100);Ktedonobacteria(100);Ktedonobacterales(100);JG30-KF-AS9(100);JG30-KF-AS9_ge(100);
Otu002668	0.572	0.0001	Q.rubra	Bacteria(100);Myxococcota(100);Polyangia(100);Polyangiales(100);Polyangiaceae(100);Pajaroellobacter(100);
Otu002669	0.414	0.0131	DB	Bacteria(100);Acidobacteriota(100);Acidobacteriota_unclassified(100);Acidobacteriota_unclassified(100);Acidobacteriota_unclassified(100);Acidobacteriota_unclassified(100);
Otu002677	0.509	0.0014	Q.rubra	Bacteria(100);Proteobacteria(100);Alphaproteobacteria(100);Caulobacterales(99);Caulobacteraceae(91);Caulobacteraceae_unclassified(86);
Otu002686	0.531	0.0006	Q.rubra	Bacteria(100);Actinobacteriota(100);Acidimicrobiia(100);IMCC26256(100);IMCC26256_fa(100);IMCC26256_ge(100);
Otu002701	0.474	0.0024	Q.rubra	Bacteria(100);Gemmatimonadota(100);Gemmatimonadetes(100);Gemmatimonadales(100);Gemmatimonadaceae(100);Gemmatimonas(100);
Otu002706	0.61	0.0001	Q.rubra	Bacteria(100);Gemmatimonadota(100);Gemmatimonadetes(100);Gemmatimonadales(100);Gemmatimonadaceae(100);Gemmatimonas(100);
Otu002715	0.577	0.0001	J.nigra	Bacteria(100);Actinobacteriota(100);Thermoleophilia(100);Gaiellales(100);uncultured(99);uncultured_ge(99);
Otu002716	0.558	0.0006	Q.rubra	Bacteria(100);Actinobacteriota(100);Acidimicrobiia(100);Acidimicrobiia_unclassified(100);Acidimicrobiia_unclassified(100);Acidimicrobiia_unclassified(100);
Otu002718	0.477	0.0008	J.nigra	Bacteria(100);Acidobacteriota(100);Vicinamibacteria(100);Vicinamibacterales(100);Vicinamibacteraceae(100);Vicinamibacteraceae_ge(100);
Otu002728	0.399	0.01	DB	Bacteria(100);Chloroflexi(100);Anaerolineae(100);Anaerolineales(100);Anaerolineaceae(100);uncultured(96);
Otu002730	0.431	0.0087	J.nigra	Bacteria(100);Proteobacteria(100);Alphaproteobacteria(100);Rhizobiales(100);Hyphomicrobiaceae(100);Pedomicrobium(100);
Otu002737	0.538	0.0006	Q.rubra	Bacteria(100);Bacteroidota(100);Bacteroidia(100);Chitinophagales(100);Chitinophagaceae(100);Edaphobaculum(99);
Otu002742	0.51	0.0013	J.nigra	Bacteria(100);Proteobacteria(100);Alphaproteobacteria(100);Acetobacterales(100);Acetobacteraceae(100);Acetobacteraceae_unclassified(100);
Otu002743	0.536	0.0003	Q.rubra	Bacteria(100);Proteobacteria(100);Alphaproteobacteria(100);Acetobacterales(100);Acetobacteraceae(100);uncultured(92);
Otu002745	0.356	0.0379	DB	Bacteria(100);Myxococcota(100);Polyangia(100);Polyangiales(100);Polyangiaceae(100);Pajaroellobacter(100);
Otu002746	0.465	0.0035	J.nigra	Bacteria(100);Planctomycetota(100);Phycisphaerae(100);Phycisphaerales(100);Phycisphaeraceae(100);SM1A02(100);
Otu002754	0.408	0.0059	J.nigra	Bacteria(100);Patescibacteria(100);Saccharimonadia(100);Saccharimonadales(100);Saccharimonadales_unclassified(100);Saccharimonadales_unclassified(100);
Otu002755	0.525	0.0011	Q.rubra	Bacteria(100);Planctomycetota(100);Planctomycetes(100);Gemmatales(100);Gemmataceae(100);uncultured(100);
Otu002761	0.34	0.0388	DB	Bacteria(100);Actinobacteriota(100);Acidimicrobiia(100);uncultured(100);uncultured_fa(100);uncultured_ge(100);
Otu002787	0.56	0.0002	Q.rubra	Bacteria(100);Planctomycetota(100);Phycisphaerae(100);Tepidisphaerales(100);WD2101_soil_group(100);WD2101_soil_group_ge(100);
Otu002792	0.376	0.0131	DB	Bacteria(100);Acidobacteriota(100);Subgroup_22(100);Subgroup_22_or(100);Subgroup_22_fa(100);Subgroup_22_ge(100);
Otu002795	0.526	0.0008	J.nigra	Bacteria(100);Bdellovibrionota(100);Bdellovibrionia(100);Bdellovibrionales(100);Bdellovibrionaceae(100);OM27_clade(100);
Otu002796	0.364	0.0338	DB	Bacteria(100);Chloroflexi(100);Anaerolineae(100);SBR1031(100);SBR1031_fa(100);SBR1031_ge(100);
Otu002805	0.57	0.0003	Q.rubra	Bacteria(100);Planctomycetota(100);Phycisphaerae(100);Tepidisphaerales(100);WD2101_soil_group(100);WD2101_soil_group_ge(100);
Otu002807	0.515	0.0018	DB	Bacteria(100);Acidobacteriota(100);Thermoanaerobaculia(100);Thermoanaerobaculales(100);Thermoanaerobaculaceae(100);Subgroup_10(100);
Otu002827	0.474	0.0025	Q.rubra	Bacteria(100);Bacteria_unclassified(100);Bacteria_unclassified(100);Bacteria_unclassified(100);Bacteria_unclassified(100);Bacteria_unclassified(100);
Otu002834	0.529	0.0002	Q.rubra	Bacteria(100);Proteobacteria(100);Alphaproteobacteria(100);Caulobacterales(100);Caulobacteraceae(100);uncultured(99);
Otu002837	0.398	0.0114	J.nigra	Bacteria(100);Actinobacteriota(100);Acidimicrobiia(100);IMCC26256(100);IMCC26256_fa(100);IMCC26256_ge(100);
Otu002838	0.486	0.0019	Q.rubra	Bacteria(100);Bdellovibrionota(100);Oligoflexia(100);Oligoflexales(100);Oligoflexaceae(100);uncultured(100);
Otu002841	0.475	0.0031	Q.rubra	Bacteria(100);Verrucomicrobiota(100);Verrucomicrobiae(100);Pedosphaerales(100);Pedosphaeraceae(100);ADurb.Bin063-1(100);
Otu002844	0.498	0.0019	J.nigra	Bacteria(100);Bacteroidota(100);Bacteroidia(100);Flavobacteriales(100);Crocinitomicaceae(100);Fluviicola(100);
Otu002847	0.487	0.0026	J.nigra	Bacteria(100);Planctomycetota(100);Phycisphaerae(100);mle1-8(99);mle1-8_fa(99);mle1-8_ge(99);
Otu002850	0.516	0.0016	J.nigra	Bacteria(100);Planctomycetota(100);Planctomycetes(100);Planctomycetales(100);uncultured(100);uncultured_ge(100);
Otu002858	0.422	0.0092	J.nigra	Bacteria(100);Verrucomicrobiota(100);Verrucomicrobiae(100);Pedosphaerales(100);Pedosphaeraceae(100);Pedosphaeraceae_ge(76);
Otu002860	0.585	0.0001	Q.rubra	Bacteria(100);Proteobacteria(100);Alphaproteobacteria(100);Alphaproteobacteria_unclassified(100);Alphaproteobacteria_unclassified(100);Alphaproteobacteria_unclassified(100);
Otu002865	0.353	0.0385	DB	Bacteria(100);Bacteria_unclassified(100);Bacteria_unclassified(100);Bacteria_unclassified(100);Bacteria_unclassified(100);Bacteria_unclassified(100);
Otu002866	0.524	0.0013	Q.rubra	Bacteria(100);Planctomycetota(100);Planctomycetes(100);Isosphaerales(100);Isosphaeraceae(100);Singulisphaera(85);
Otu002872	0.421	0.0138	J.nigra	Bacteria(100);Myxococcota(100);Polyangia(100);Haliangiales(100);Haliangiaceae(100);Haliangium(100);
Otu002877	0.477	0.0029	Q.rubra	Bacteria(100);Planctomycetota(100);Phycisphaerae(100);Tepidisphaerales(100);CPla-3_termite_group(100);CPla-3_termite_group_ge(100);
Otu002878	0.375	0.0277	DB	Bacteria(100);Proteobacteria(100);Gammaproteobacteria(100);Burkholderiales(100);Comamonadaceae(100);Comamonadaceae_unclassified(96);
Otu002884	0.583	0.0002	Q.rubra	Bacteria(100);Patescibacteria(100);Parcubacteria(100);Parcubacteria_unclassified(100);Parcubacteria_unclassified(100);Parcubacteria_unclassified(100);
Otu002889	0.501	0.0015	J.nigra	Bacteria(100);Verrucomicrobiota(100);Verrucomicrobiae(100);Pedosphaerales(100);Pedosphaeraceae(100);Pedosphaeraceae_ge(57);
Otu002890	0.461	0.0025	J.nigra	Bacteria(100);Acidobacteriota(100);Blastocatellia(100);Blastocatellales(100);Blastocatellaceae(100);JGI_0001001-H03(100);
Otu002891	0.479	0.0028	Q.rubra	Bacteria(100);Planctomycetota(100);Planctomycetes(100);Planctomycetales(100);Gimesiaceae(89);uncultured(89);
Otu002895	0.456	0.0037	J.nigra	Bacteria(100);Chloroflexi(100);Anaerolineae(100);Anaerolineae_unclassified(76);Anaerolineae_unclassified(76);Anaerolineae_unclassified(76);
Otu002896	0.565	0.0002	J.nigra	Bacteria(100);Proteobacteria(100);Gammaproteobacteria(100);Burkholderiales(100);Comamonadaceae(100);Comamonadaceae_unclassified(98);
Otu002897	0.406	0.0174	J.nigra	Bacteria(100);Planctomycetota(100);Phycisphaerae(100);Tepidisphaerales(100);WD2101_soil_group(100);WD2101_soil_group_ge(100);
Otu002899	0.371	0.0279	DB	Bacteria(100);Planctomycetota(100);Planctomycetes(100);Gemmatales(100);Gemmataceae(100);Gemmataceae_unclassified(100);
Otu002901	0.522	0.0012	Q.rubra	Bacteria(100);Acidobacteriota(100);Acidobacteriae(100);Bryobacterales(100);Bryobacteraceae(100);Bryobacter(100);
Otu002905	0.402	0.0028	J.nigra	Bacteria(100);Proteobacteria(100);Gammaproteobacteria(100);Burkholderiales(100);Rhodocyclaceae(98);Rhodocyclaceae_unclassified(98);
Otu002909	0.358	0.034	DB	Bacteria(100);Chloroflexi(100);JG30-KF-CM66(100);JG30-KF-CM66_or(100);JG30-KF-CM66_fa(100);JG30-KF-CM66_ge(100);
Otu002913	0.421	0.0028	J.nigra	Bacteria(100);Patescibacteria(100);Saccharimonadia(100);Saccharimonadales(100);Saccharimonadales_fa(89);Saccharimonadales_ge(89);
Otu002916	0.353	0.0368	DB	Bacteria(100);Bacteroidota(100);Bacteroidia(100);Sphingobacteriales(100);AKYH767(98);AKYH767_ge(98);
Otu002917	0.491	0.0013	Q.rubra	Bacteria(100);Chloroflexi(100);Anaerolineae(100);SBR1031(100);SBR1031_fa(100);SBR1031_ge(100);
Otu002931	0.408	0.0162	J.nigra	Bacteria(100);Acidobacteriota(100);Blastocatellia(100);Blastocatellales(100);Blastocatellaceae(100);Aridibacter(75);
Otu002940	0.596	0.0004	Q.rubra	Bacteria(100);Verrucomicrobiota(100);Verrucomicrobiae(100);Pedosphaerales(100);Pedosphaeraceae(100);Pedosphaeraceae_ge(76);
Otu002943	0.592	0.0001	Q.rubra	Bacteria(100);Acidobacteriota(100);Acidobacteriae(100);Acidobacteriales(100);Acidobacteriales_unclassified(100);Acidobacteriales_unclassified(100);
Otu002945	0.524	0.0008	J.nigra	Bacteria(100);Nitrospirota(100);Nitrospiria(100);Nitrospirales(100);Nitrospiraceae(100);Nitrospira(100);
Otu002947	0.461	0.0053	J.nigra	Bacteria(100);Acidobacteriota(100);Vicinamibacteria(100);Vicinamibacterales(100);Vicinamibacteraceae(100);Vicinamibacteraceae_ge(96);
Otu002948	0.44	0.0078	J.nigra	Bacteria(100);Actinobacteriota(100);Actinobacteria(100);Propionibacteriales(100);Nocardioidaceae(100);Nocardioides(100);
Otu002949	0.565	0.0003	Q.rubra	Bacteria(100);Verrucomicrobiota(100);Verrucomicrobiae(100);Pedosphaerales(100);Pedosphaeraceae(100);Pedosphaeraceae_ge(92);
Otu002954	0.416	0.0128	DB	Bacteria(100);Chloroflexi(100);Anaerolineae(100);Ardenticatenales(100);uncultured(100);uncultured_ge(100);
Otu002956	0.445	0.0074	J.nigra	Bacteria(100);Bacteroidota(100);Bacteroidia(100);Sphingobacteriales(100);LiUU-11-161(100);LiUU-11-161_ge(100);
Otu002959	0.384	0.0157	DB	Bacteria(100);Myxococcota(100);Polyangia(100);Polyangiales(100);Polyangiaceae(100);Pajaroellobacter(100);
Otu002966	0.539	0.0003	Q.rubra	Bacteria(100);Acidobacteriota(100);Acidobacteriota_unclassified(100);Acidobacteriota_unclassified(100);Acidobacteriota_unclassified(100);Acidobacteriota_unclassified(100);
Otu002988	0.464	0.0049	Q.rubra	Bacteria(100);Bacteroidota(100);Ignavibacteria(100);SJA-28(100);SJA-28_fa(100);SJA-28_ge(100);
Otu002994	0.374	0.0289	DB	Bacteria(100);Actinobacteriota(100);MB-A2-108(100);MB-A2-108_or(100);MB-A2-108_fa(100);MB-A2-108_ge(100);
Otu002996	0.468	0.0021	Q.rubra	Bacteria(100);Acidobacteriota(100);Acidobacteriae(100);Subgroup_12(100);Subgroup_12_fa(100);Subgroup_12_ge(100);
Otu002997	0.49	0.0022	Q.rubra	Bacteria(100);Armatimonadota(100);Armatimonadia(100);Armatimonadales(100);Armatimonadales_fa(100);Armatimonadales_ge(100);
Otu003002	0.496	0.0015	Q.rubra	Bacteria(100);Chloroflexi(100);Ktedonobacteria(100);Ktedonobacterales(100);JG30-KF-AS9(100);JG30-KF-AS9_ge(100);
Otu003006	0.429	0.0091	DB	Bacteria(100);Patescibacteria(100);Parcubacteria(100);Parcubacteria_unclassified(100);Parcubacteria_unclassified(100);Parcubacteria_unclassified(100);
Otu003009	0.31	0.0075	DB	Bacteria(100);Proteobacteria(100);Gammaproteobacteria(100);Burkholderiales(100);A21b(100);A21b_ge(100);
Otu003010	0.34	0.0466	DB	Bacteria(100);Methylomirabilota(100);Methylomirabilia(100);Rokubacteriales(100);WX65(100);WX65_ge(100);
Otu003011	0.372	0.0315	DB	Bacteria(100);Proteobacteria(100);Gammaproteobacteria(100);Burkholderiales(100);Nitrosomonadaceae(100);MND1(100);
Otu003016	0.367	0.0321	DB	Bacteria(100);Actinobacteriota(100);Acidimicrobiia(100);Actinomarinales(100);uncultured(99);uncultured_ge(99);
Otu003025	0.395	0.0172	DB	Bacteria(100);Bacteria_unclassified(100);Bacteria_unclassified(100);Bacteria_unclassified(100);Bacteria_unclassified(100);Bacteria_unclassified(100);
Otu003026	0.458	0.0005	J.nigra	Bacteria(100);Proteobacteria(100);Gammaproteobacteria(100);Burkholderiales(100);Burkholderiales_unclassified(100);Burkholderiales_unclassified(100);
Otu003028	0.422	0.0048	J.nigra	Bacteria(100);Firmicutes(100);Bacilli(100);Bacilli_unclassified(87);Bacilli_unclassified(87);Bacilli_unclassified(87);
Otu003040	0.468	0.0015	Q.rubra	Bacteria(100);Chloroflexi(100);AD3(100);AD3_or(100);AD3_fa(100);AD3_ge(100);
Otu003044	0.539	0.0007	Q.rubra	Bacteria(100);Proteobacteria(100);Alphaproteobacteria(100);Micropepsales(100);Micropepsaceae(100);Micropepsaceae_unclassified(100);
Otu003055	0.586	0.0002	Q.rubra	Bacteria(100);Proteobacteria(100);Alphaproteobacteria(100);Rhizobiales(100);Xanthobacteraceae(97);Xanthobacteraceae_unclassified(97);
Otu003056	0.487	0.0021	Q.rubra	Bacteria(100);Bdellovibrionota(100);Bdellovibrionia(100);Bdellovibrionales(100);Bdellovibrionaceae(100);Bdellovibrio(100);
Otu003063	0.509	0.0003	Q.rubra	Bacteria(100);Acidobacteriota(100);Acidobacteriae(100);Acidobacteriales(100);uncultured(100);uncultured_ge(100);
Otu003065	0.449	0.007	J.nigra	Bacteria(100);Verrucomicrobiota(100);Chlamydiae(100);Chlamydiales(100);Simkaniaceae(72);Simkaniaceae_unclassified(72);
Otu003067	0.524	0.0005	Q.rubra	Bacteria(100);Bacteroidota(100);Bacteroidia(100);Sphingobacteriales(63);Sphingobacteriales_unclassified(63);Sphingobacteriales_unclassified(63);
Otu003068	0.417	0.0044	J.nigra	Bacteria(100);Proteobacteria(100);Gammaproteobacteria(100);Burkholderiales(100);Chromobacteriaceae(100);Pseudogulbenkiania(67);
Otu003082	0.445	0.0035	J.nigra	Bacteria(100);Proteobacteria(100);Gammaproteobacteria(100);Gammaproteobacteria_unclassified(100);Gammaproteobacteria_unclassified(100);Gammaproteobacteria_unclassified(100);
Otu003086	0.342	0.0452	DB	Bacteria(100);Planctomycetota(100);Planctomycetes(100);Pirellulales(100);Pirellulaceae(100);uncultured(100);
Otu003096	0.506	0.0011	J.nigra	Bacteria(100);Actinobacteriota(100);Thermoleophilia(100);Gaiellales(100);Gaiellaceae(100);Gaiella(100);
Otu003097	0.634	0.0001	J.nigra	Bacteria(100);Proteobacteria(100);Gammaproteobacteria(100);Burkholderiales(100);Oxalobacteraceae(100);Oxalobacteraceae_ge(99);
Otu003105	0.366	0.0317	DB	Bacteria(100);Chloroflexi(100);Anaerolineae(100);SBR1031(100);SBR1031_fa(100);SBR1031_ge(100);
Otu003108	0.427	0.0054	DB	Bacteria(100);Acidobacteriota(100);Vicinamibacteria(100);Vicinamibacterales(100);uncultured(100);uncultured_ge(100);
Otu003112	0.42	0.0112	DB	Bacteria(100);Verrucomicrobiota(100);Verrucomicrobiae(100);Chthoniobacterales(100);Chthoniobacteraceae(95);Chthoniobacteraceae_unclassified(95);
Otu003113	0.411	0.0139	J.nigra	Bacteria(100);Planctomycetota(100);Planctomycetes(100);Pirellulales(100);Pirellulaceae(100);uncultured(100);
Otu003121	0.583	0.0001	J.nigra	Bacteria(100);Desulfobacterota(100);Desulfobulbia(100);Desulfobulbales(100);uncultured(99);uncultured_ge(99);
Otu003128	0.482	0.0009	Q.rubra	Bacteria(100);Patescibacteria(100);Parcubacteria(100);Candidatus_Yanofskybacteria(99);Candidatus_Yanofskybacteria_fa(99);Candidatus_Yanofskybacteria_ge(99);
Otu003136	0.526	0.001	Q.rubra	Bacteria(100);Planctomycetota(100);Planctomycetes(100);Gemmatales(100);Gemmataceae(100);uncultured(100);
Otu003137	0.424	0.003	J.nigra	Bacteria(100);Patescibacteria(100);Parcubacteria(100);Parcubacteria_unclassified(100);Parcubacteria_unclassified(100);Parcubacteria_unclassified(100);
Otu003139	0.437	0.0039	DB	Bacteria(100);Bacteroidota(100);Bacteroidia(100);Flavobacteriales(100);Flavobacteriaceae(100);Flavobacterium(100);
Otu003152	0.353	0.003	DB	Bacteria(100);Acidobacteriota(100);Thermoanaerobaculia(100);Thermoanaerobaculales(100);Thermoanaerobaculaceae(100);Subgroup_10(100);
Otu003168	0.385	0.0021	DB	Bacteria(100);Planctomycetota(100);OM190(100);OM190_or(100);OM190_fa(100);OM190_ge(100);
Otu003172	0.503	0.0019	Q.rubra	Bacteria(100);Verrucomicrobiota(100);Verrucomicrobiae(100);Pedosphaerales(100);Pedosphaeraceae(100);Pedosphaeraceae_ge(98);
Otu003174	0.395	0.0111	J.nigra	Bacteria(100);Proteobacteria(100);Alphaproteobacteria(100);Caulobacterales(100);Caulobacteraceae(100);Caulobacter(100);
Otu003175	0.527	0.001	Q.rubra	Bacteria(100);Planctomycetota(100);Phycisphaerae(100);Tepidisphaerales(100);CPla-3_termite_group(100);CPla-3_termite_group_ge(100);
Otu003176	0.401	0.0148	J.nigra	Bacteria(100);Gemmatimonadota(100);Gemmatimonadetes(100);Gemmatimonadales(100);Gemmatimonadaceae(100);uncultured(98);
Otu003177	0.534	0.0005	J.nigra	Bacteria(100);Bacteroidota(100);Bacteroidia(100);Sphingobacteriales(100);NS11-12_marine_group(100);NS11-12_marine_group_ge(100);
Otu003179	0.506	0.0004	Q.rubra	Bacteria(100);Bacteroidota(100);Bacteroidia(100);Chitinophagales(100);Chitinophagaceae(100);Chitinophagaceae_unclassified(100);
Otu003181	0.397	0.0114	J.nigra	Bacteria(100);Bacteroidota(100);Bacteroidia(100);Bacteroidia_unclassified(100);Bacteroidia_unclassified(100);Bacteroidia_unclassified(100);
Otu003182	0.542	0.0002	J.nigra	Bacteria(100);Gemmatimonadota(100);Gemmatimonadetes(100);Gemmatimonadales(100);Gemmatimonadaceae(100);uncultured(100);
Otu003189	0.498	0.0002	Q.rubra	Bacteria(100);Gemmatimonadota(100);Gemmatimonadetes(100);Gemmatimonadales(100);Gemmatimonadaceae(100);Gemmatimonas(99);
Otu003195	0.495	0.0009	J.nigra	Bacteria(100);Verrucomicrobiota(100);Verrucomicrobiae(100);Pedosphaerales(100);Pedosphaeraceae(100);Pedosphaeraceae_unclassified(100);
Otu003201	0.316	0.0457	DB	Bacteria(100);Planctomycetota(100);Phycisphaerae(100);Tepidisphaerales(100);WD2101_soil_group(100);WD2101_soil_group_ge(100);
Otu003213	0.482	0.0004	Q.rubra	Bacteria(100);Planctomycetota(100);Phycisphaerae(100);Tepidisphaerales(100);WD2101_soil_group(100);WD2101_soil_group_ge(100);
Otu003217	0.448	0.0026	J.nigra	Bacteria(100);Armatimonadota(100);uncultured(100);uncultured_or(100);uncultured_fa(100);uncultured_ge(100);
Otu003220	0.419	0.0101	J.nigra	Bacteria(100);Acidobacteriota(100);Vicinamibacteria(100);Vicinamibacterales(100);uncultured(100);uncultured_ge(100);
Otu003229	0.294	0.0149	DB	Bacteria(100);Acidobacteriota(100);Blastocatellia(100);11-24(100);11-24_fa(100);11-24_ge(100);
Otu003253	0.402	0.0056	J.nigra	Bacteria(100);Armatimonadota(100);Chthonomonadetes(100);Chthonomonadales(100);Chthonomonadales_fa(100);Chthonomonadales_ge(100);
Otu003266	0.541	0.0002	J.nigra	Bacteria(100);Verrucomicrobiota(100);Verrucomicrobiae(100);Chthoniobacterales(100);Chthoniobacteraceae(100);Chthoniobacter(100);
Otu003269	0.406	0.006	J.nigra	Bacteria(100);Proteobacteria(100);Gammaproteobacteria(100);Burkholderiales(100);Nitrosomonadaceae(100);Ellin6067(100);
Otu003274	0.324	0.0254	DB	Bacteria(100);Proteobacteria(100);Gammaproteobacteria(100);Burkholderiales(100);Nitrosomonadaceae(94);Nitrosomonadaceae_unclassified(73);
Otu003277	0.386	0.0182	DB	Bacteria(100);Proteobacteria(100);Gammaproteobacteria(100);Burkholderiales(100);Burkholderiales_unclassified(100);Burkholderiales_unclassified(100);
Otu003278	0.475	0.0012	Q.rubra	Bacteria(100);Verrucomicrobiota(100);Chlamydiae(100);Chlamydiales(100);Simkaniaceae(100);Simkaniaceae_unclassified(100);
Otu003304	0.409	0.0116	J.nigra	Bacteria(100);Patescibacteria(100);Saccharimonadia(100);Saccharimonadales(100);Saccharimonadaceae(63);Saccharimonadaceae_unclassified(63);
Otu003312	0.555	0.0001	Q.rubra	Bacteria(100);Actinobacteriota(100);Actinobacteria(100);Frankiales(96);Acidothermaceae(96);Acidothermus(96);
Otu003313	0.422	0.0087	DB	Bacteria(100);Verrucomicrobiota(100);Verrucomicrobiae(100);Pedosphaerales(100);Pedosphaeraceae(100);Pedosphaeraceae_unclassified(73);
Otu003314	0.48	0.0002	Q.rubra	Bacteria(100);Proteobacteria(100);Alphaproteobacteria(100);Alphaproteobacteria_unclassified(100);Alphaproteobacteria_unclassified(100);Alphaproteobacteria_unclassified(100);
Otu003338	0.54	0.0005	Q.rubra	Bacteria(100);Verrucomicrobiota(100);Verrucomicrobiae(100);Opitutales(100);Opitutaceae(100);Lacunisphaera(100);
Otu003343	0.458	0.0024	Q.rubra	Bacteria(100);Chloroflexi(100);AD3(100);AD3_or(100);AD3_fa(100);AD3_ge(100);
Otu003345	0.49	0.003	J.nigra	Bacteria(100);Verrucomicrobiota(100);Verrucomicrobiae(100);Pedosphaerales(100);Pedosphaeraceae(100);Oikopleura(100);
Otu003351	0.582	0.0001	Q.rubra	Bacteria(100);Acidobacteriota(100);Acidobacteriae(100);Bryobacterales(100);Bryobacteraceae(100);Bryobacter(100);
Otu003353	0.392	0.0225	J.nigra	Bacteria(100);Patescibacteria(100);Gracilibacteria(100);Gracilibacteria_or(100);Gracilibacteria_fa(100);Gracilibacteria_ge(100);
Otu003355	0.409	0.0107	DB	Bacteria(100);Proteobacteria(100);Alphaproteobacteria(100);Holosporales(100);Holosporaceae(100);uncultured(100);
Otu003361	0.407	0.0064	DB	Bacteria(100);Chloroflexi(100);Ktedonobacteria(100);Ktedonobacterales(100);Ktedonobacteraceae(100);Ktedonobacteraceae_unclassified(100);
Otu003362	0.384	0.0011	DB	Bacteria(100);Acidobacteriota(100);Acidobacteriae(100);Bryobacterales(100);Bryobacteraceae(100);Bryobacter(100);
Otu003368	0.422	0.011	J.nigra	Bacteria(100);Planctomycetota(100);Phycisphaerae(100);Phycisphaerales(100);Phycisphaeraceae(100);CL500-3(100);
Otu003369	0.397	0.0015	J.nigra	Bacteria(100);Desulfobacterota(100);Desulfobulbia(100);Desulfobulbales(100);Desulfocapsaceae(100);Desulfocapsaceae_unclassified(100);
Otu003373	0.507	0.0008	Q.rubra	Bacteria(100);Patescibacteria(100);Parcubacteria(100);Parcubacteria_unclassified(98);Parcubacteria_unclassified(98);Parcubacteria_unclassified(98);
Otu003375	0.543	0.0005	Q.rubra	Bacteria(100);Chloroflexi(100);AD3(100);AD3_or(100);AD3_fa(100);AD3_ge(100);
Otu003376	0.467	0.0015	J.nigra	Bacteria(100);Proteobacteria(100);Gammaproteobacteria(100);Burkholderiales(100);Rhodocyclaceae(99);Rhodocyclaceae_unclassified(99);
Otu003378	0.582	0.0003	Q.rubra	Bacteria(100);Acidobacteriota(100);Acidobacteriae(100);Subgroup_2(100);Subgroup_2_fa(100);Subgroup_2_ge(100);
Otu003379	0.46	0.006	Q.rubra	Bacteria(100);Bacteria_unclassified(100);Bacteria_unclassified(100);Bacteria_unclassified(100);Bacteria_unclassified(100);Bacteria_unclassified(100);
Otu003381	0.523	0.0012	Q.rubra	Bacteria(100);Gemmatimonadota(100);Gemmatimonadetes(100);Gemmatimonadales(100);Gemmatimonadaceae(100);Gemmatimonas(100);
Otu003382	0.364	0.0201	DB	Bacteria(100);Acidobacteriota(100);Vicinamibacteria(100);Vicinamibacterales(100);Vicinamibacteraceae(100);Vicinamibacteraceae_ge(91);
Otu003384	0.391	0.0163	J.nigra	Bacteria(100);Acidobacteriota(100);Acidobacteriae(100);Bryobacterales(98);Bryobacteraceae(98);Bryobacter(98);
Otu003391	0.477	0.0022	Q.rubra	Bacteria(100);Planctomycetota(100);Planctomycetes(100);Gemmatales(100);Gemmataceae(100);uncultured(100);
Otu003397	0.54	0.0012	Q.rubra	Bacteria(100);Myxococcota(100);Polyangia(100);Polyangia_unclassified(55);Polyangia_unclassified(55);Polyangia_unclassified(55);
Otu003406	0.39	0.0214	J.nigra	Bacteria(100);Planctomycetota(100);Phycisphaerae(100);Phycisphaerales(100);Phycisphaeraceae(100);Phycisphaeraceae_unclassified(99);
Otu003409	0.631	0.0001	Q.rubra	Bacteria(100);Proteobacteria(100);Alphaproteobacteria(100);Elsterales(100);uncultured(100);uncultured_ge(100);
Otu003415	0.555	0.0007	Q.rubra	Bacteria(100);Planctomycetota(100);Planctomycetes(100);Gemmatales(100);Gemmataceae(100);uncultured(100);
Otu003431	0.645	0.0001	Q.rubra	Bacteria(100);Acidobacteriota(100);Acidobacteriae(100);Acidobacteriales(100);uncultured(100);uncultured_ge(100);
Otu003432	0.478	0.0006	DB	Bacteria(100);Proteobacteria(100);Gammaproteobacteria(100);Steroidobacterales(100);Steroidobacteraceae(100);uncultured(100);
Otu003433	0.552	0.0002	Q.rubra	Bacteria(100);Planctomycetota(100);Phycisphaerae(100);Tepidisphaerales(100);WD2101_soil_group(100);WD2101_soil_group_ge(100);
Otu003435	0.39	0.0182	J.nigra	Bacteria(100);Proteobacteria(100);Alphaproteobacteria(100);Caulobacterales(100);Hyphomonadaceae(100);SWB02(100);
Otu003453	0.492	0.0025	Q.rubra	Bacteria(100);Acidobacteriota(100);Acidobacteriae(100);Subgroup_13(100);Subgroup_13_fa(100);Subgroup_13_ge(100);
Otu003454	0.557	0.0004	Q.rubra	Bacteria(100);Chloroflexi(100);AD3(100);AD3_or(100);AD3_fa(100);AD3_ge(100);
Otu003462	0.477	0.0018	J.nigra	Bacteria(100);Acidobacteriota(100);Subgroup_5(100);Subgroup_5_or(100);Subgroup_5_fa(100);Subgroup_5_ge(100);
Otu003464	0.553	0.0002	J.nigra	Bacteria(100);Acidobacteriota(100);Vicinamibacteria(100);Subgroup_17(100);Subgroup_17_fa(100);Subgroup_17_ge(100);
Otu003465	0.378	0.0173	DB	Bacteria(100);Patescibacteria(100);Parcubacteria(100);Candidatus_Kaiserbacteria(100);Candidatus_Kaiserbacteria_fa(100);Candidatus_Kaiserbacteria_ge(100);
Otu003466	0.445	0.0046	DB	Bacteria(100);Actinobacteriota(100);Actinobacteria(100);Corynebacteriales(100);Nocardiaceae(100);Nocardiaceae_unclassified(95);
Otu003467	0.365	0.0264	DB	Bacteria(100);Bdellovibrionota(100);Oligoflexia(100);0319-6G20(100);0319-6G20_fa(100);0319-6G20_ge(100);
Otu003471	0.561	0.0004	J.nigra	Bacteria(100);Planctomycetota(100);Phycisphaerae(100);Pla1_lineage(100);Pla1_lineage_fa(100);Pla1_lineage_ge(100);
Otu003472	0.396	0.0196	J.nigra	Bacteria(100);MBNT15(100);MBNT15_cl(100);MBNT15_or(100);MBNT15_fa(100);MBNT15_ge(100);
Otu003474	0.414	0.0139	DB	Bacteria(100);Patescibacteria(100);Microgenomatia(100);Candidatus_Woesebacteria(100);Candidatus_Woesebacteria_fa(100);Candidatus_Woesebacteria_ge(100);
Otu003477	0.478	0.0016	Q.rubra	Bacteria(100);Actinobacteriota(100);Acidimicrobiia(100);Acidimicrobiia_unclassified(100);Acidimicrobiia_unclassified(100);Acidimicrobiia_unclassified(100);
Otu003485	0.53	0.0004	Q.rubra	Bacteria(100);Chloroflexi(100);Ktedonobacteria(100);Ktedonobacterales(100);Ktedonobacteraceae(100);Ktedonobacteraceae_unclassified(100);
Otu003489	0.472	0.003	DB	Bacteria(100);Actinobacteriota(100);Actinobacteria(100);Frankiales(98);Frankiales_unclassified(73);Frankiales_unclassified(73);
Otu003499	0.345	0.0428	DB	Bacteria(100);Patescibacteria(100);Saccharimonadia(100);Saccharimonadales(100);Saccharimonadales_fa(93);Saccharimonadales_ge(93);
Otu003502	0.397	0.0178	J.nigra	Bacteria(100);Latescibacterota(100);Latescibacterota_cl(100);Latescibacterota_or(100);Latescibacterota_fa(100);Latescibacterota_ge(100);
Otu003504	0.655	0.0001	Q.rubra	Bacteria(100);Proteobacteria(100);Alphaproteobacteria(100);Elsterales(100);uncultured(100);uncultured_ge(100);
Otu003516	0.327	0.0474	DB	Bacteria(100);Patescibacteria(100);Parcubacteria(100);Candidatus_Kaiserbacteria(100);Candidatus_Kaiserbacteria_fa(100);Candidatus_Kaiserbacteria_ge(100);
Otu003517	0.548	0.0008	Q.rubra	Bacteria(100);Myxococcota(100);Polyangia(100);Haliangiales(86);Haliangiaceae(86);Haliangium(86);
Otu003519	0.366	0.0138	DB	Bacteria(100);Bacteroidota(100);Bacteroidia(100);Chitinophagales(99);uncultured(81);uncultured_ge(81);
Otu003522	0.356	0.0073	DB	Bacteria(100);Proteobacteria(100);Alphaproteobacteria(100);Elsterales(100);Elsterales_unclassified(81);Elsterales_unclassified(81);
Otu003523	0.489	0.002	J.nigra	Bacteria(100);Patescibacteria(100);Parcubacteria(100);Candidatus_Jorgensenbacteria(92);Candidatus_Jorgensenbacteria_fa(92);Candidatus_Jorgensenbacteria_ge(92);
Otu003539	0.418	0.0095	J.nigra	Bacteria(100);Proteobacteria(100);Alphaproteobacteria(100);Caulobacterales(100);Hyphomonadaceae(100);SWB02(100);
Otu003548	0.428	0.0084	DB	Bacteria(100);Verrucomicrobiota(100);Verrucomicrobiae(100);Verrucomicrobiales(100);Verrucomicrobiaceae(100);Roseimicrobium(100);
Otu003550	0.36	0.0112	DB	Bacteria(100);Proteobacteria(100);Alphaproteobacteria(100);Sphingomonadales(100);Sphingomonadaceae(100);Altererythrobacter(100);
Otu003568	0.509	0.0011	Q.rubra	Bacteria(100);Acidobacteriota(100);Acidobacteriae(100);Acidobacteriales(100);Acidobacteriales_unclassified(97);Acidobacteriales_unclassified(97);
Otu003574	0.418	0.0116	J.nigra	Bacteria(100);Patescibacteria(100);Parcubacteria(100);Parcubacteria_unclassified(100);Parcubacteria_unclassified(100);Parcubacteria_unclassified(100);
Otu003577	0.432	0.0101	J.nigra	Bacteria(100);Proteobacteria(100);Gammaproteobacteria(100);Acidiferrobacterales(100);Acidiferrobacteraceae(100);Sulfurifustis(100);
Otu003593	0.581	0.0001	Q.rubra	Bacteria(100);Proteobacteria(100);Alphaproteobacteria(100);Azospirillales(100);Inquilinaceae(100);Inquilinus(100);
Otu003594	0.381	0.0249	DB	Bacteria(100);Actinobacteriota(100);Actinobacteria(100);Propionibacteriales(100);Nocardioidaceae(100);Nocardioides(100);
Otu003600	0.397	0.0008	J.nigra	Bacteria(100);Chloroflexi(100);Ktedonobacteria(100);Ktedonobacterales(100);JG30-KF-AS9(100);JG30-KF-AS9_ge(100);
Otu003605	0.359	0.0354	DB	Bacteria(100);Acidobacteriota(100);Blastocatellia(100);11-24(100);11-24_fa(100);11-24_ge(100);
Otu003617	0.408	0.0098	DB	Bacteria(100);Bacteria_unclassified(100);Bacteria_unclassified(100);Bacteria_unclassified(100);Bacteria_unclassified(100);Bacteria_unclassified(100);
Otu003621	0.348	0.0141	DB	Bacteria(100);Bacteria_unclassified(100);Bacteria_unclassified(100);Bacteria_unclassified(100);Bacteria_unclassified(100);Bacteria_unclassified(100);
Otu003628	0.398	0.0169	J.nigra	Bacteria(100);Armatimonadota(100);Chthonomonadetes(100);Chthonomonadales(100);Chthonomonadaceae(100);Chthonomonas(100);
Otu003636	0.482	0.0004	Q.rubra	Bacteria(100);Actinobacteriota(100);Thermoleophilia(100);Solirubrobacterales(100);Solirubrobacteraceae(100);Conexibacter(100);
Otu003643	0.491	0.003	J.nigra	Bacteria(100);Planctomycetota(100);Phycisphaerae(100);Tepidisphaerales(100);Tepidisphaerales_unclassified(100);Tepidisphaerales_unclassified(100);
Otu003659	0.457	0.0043	Q.rubra	Bacteria(100);Acidobacteriota(100);Acidobacteriae(100);Subgroup_13(100);Subgroup_13_fa(100);Subgroup_13_ge(100);
Otu003670	0.699	0.0001	J.nigra	Bacteria(100);Acidobacteriota(100);Blastocatellia(100);11-24(100);11-24_fa(100);11-24_ge(100);
Otu003672	0.485	0.0021	DB	Bacteria(100);Bacteria_unclassified(100);Bacteria_unclassified(100);Bacteria_unclassified(100);Bacteria_unclassified(100);Bacteria_unclassified(100);
Otu003677	0.506	0.0017	Q.rubra	Bacteria(100);Patescibacteria(100);Saccharimonadia(100);Saccharimonadales(100);Saccharimonadales_unclassified(100);Saccharimonadales_unclassified(100);
Otu003683	0.587	0.0002	Q.rubra	Bacteria(100);Proteobacteria(100);Gammaproteobacteria(100);WD260(100);WD260_fa(100);WD260_ge(100);
Otu003684	0.46	0.0024	J.nigra	Bacteria(100);Patescibacteria(100);Parcubacteria(100);Candidatus_Kaiserbacteria(100);Candidatus_Kaiserbacteria_fa(100);Candidatus_Kaiserbacteria_ge(100);
Otu003690	0.459	0.0057	Q.rubra	Bacteria(100);Armatimonadota(100);Chthonomonadetes(100);Chthonomonadales(100);Chthonomonadaceae(100);Chthonomonas(100);
Otu003691	0.39	0.0205	J.nigra	Bacteria(100);Planctomycetota(100);Phycisphaerae(100);Phycisphaerales(100);Phycisphaeraceae(100);SM1A02(100);
Otu003700	0.508	0.0006	DB	Bacteria(100);Planctomycetota(100);Phycisphaerae(100);Tepidisphaerales(100);WD2101_soil_group(100);WD2101_soil_group_ge(100);
Otu003703	0.495	0.0017	Q.rubra	Bacteria(100);Armatimonadota(100);Chthonomonadetes(100);Chthonomonadales(100);Chthonomonadaceae(100);Chthonomonas(100);
Otu003714	0.466	0.0009	Q.rubra	Bacteria(100);Acidobacteriota(100);Acidobacteriae(100);Acidobacteriales(100);uncultured(100);uncultured_ge(100);
Otu003719	0.57	0.0006	Q.rubra	Bacteria(100);Bacteroidota(100);Bacteroidia(100);Chitinophagales(100);Chitinophagaceae(100);Edaphobaculum(92);
Otu003720	0.462	0.003	DB	Bacteria(100);Myxococcota(100);Polyangia(100);Polyangiales(100);Polyangiales_unclassified(100);Polyangiales_unclassified(100);
Otu003729	0.458	0.0033	Q.rubra	Bacteria(100);Verrucomicrobiota(100);Verrucomicrobiae(100);Chthoniobacterales(100);Chthoniobacteraceae(100);Chthoniobacter(100);
Otu003743	0.384	0.017	DB	Bacteria(100);Acidobacteriota(100);Thermoanaerobaculia(100);Thermoanaerobaculales(100);Thermoanaerobaculaceae(100);Subgroup_10(100);
Otu003751	0.476	0.0033	Q.rubra	Bacteria(100);Proteobacteria(100);Alphaproteobacteria(100);Rhodospirillales(100);uncultured(100);uncultured_ge(100);
Otu003752	0.401	0.014	J.nigra	Bacteria(100);Proteobacteria(100);Gammaproteobacteria(100);Steroidobacterales(100);Steroidobacteraceae(100);uncultured(100);
Otu003753	0.49	0.0003	J.nigra	Bacteria(100);Acidobacteriota(100);Acidobacteriae(100);Solibacterales(99);Solibacteraceae(99);Candidatus_Solibacter(99);
Otu003762	0.37	0.0312	DB	Bacteria(100);Actinobacteriota(100);Acidimicrobiia(100);Acidimicrobiia_unclassified(100);Acidimicrobiia_unclassified(100);Acidimicrobiia_unclassified(100);
Otu003774	0.401	0.0187	J.nigra	Bacteria(100);Actinobacteriota(100);Thermoleophilia(100);Gaiellales(100);Gaiellaceae(100);Gaiella(100);
Otu003780	0.393	0.0069	J.nigra	Bacteria(100);Bacteroidota(100);Bacteroidia(100);Sphingobacteriales(100);env.OPS_17(100);env.OPS_17_ge(100);
Otu003782	0.603	0.0001	Q.rubra	Bacteria(100);Bacteroidota(100);Bacteroidia(100);Sphingobacteriales(100);Sphingobacteriales_unclassified(100);Sphingobacteriales_unclassified(100);
Otu003787	0.417	0.0033	J.nigra	Bacteria(100);Gemmatimonadota(100);Gemmatimonadota_unclassified(100);Gemmatimonadota_unclassified(100);Gemmatimonadota_unclassified(100);Gemmatimonadota_unclassified(100);
Otu003794	0.558	0.0003	Q.rubra	Bacteria(100);Acidobacteriota(100);Acidobacteriae(100);Solibacterales(100);Solibacteraceae(100);Candidatus_Solibacter(100);
Otu003802	0.382	0.0236	DB	Bacteria(100);Myxococcota(100);Myxococcia(100);Myxococcales(100);Vulgatibacteraceae(83);Vulgatibacter(83);
Otu003812	0.431	0.0045	J.nigra	Bacteria(100);Campylobacterota(100);Campylobacteria(100);Campylobacterales(100);Sulfurimonadaceae(100);Sulfuricurvum(100);
Otu003817	0.684	0.0001	Q.rubra	Bacteria(100);Armatimonadota(100);Armatimonadia(100);Armatimonadales(100);Armatimonadales_fa(100);Armatimonadales_ge(100);
Otu003819	0.413	0.0105	DB	Bacteria(100);MBNT15(100);MBNT15_cl(100);MBNT15_or(100);MBNT15_fa(100);MBNT15_ge(100);
Otu003835	0.468	0.0004	Q.rubra	Bacteria(100);Chloroflexi(100);Anaerolineae(100);SBR1031(100);SBR1031_fa(100);SBR1031_ge(100);
Otu003840	0.468	0.0017	Q.rubra	Bacteria(100);Chloroflexi(100);AD3(100);AD3_or(100);AD3_fa(100);AD3_ge(100);
Otu003845	0.508	0.0009	Q.rubra	Bacteria(100);Patescibacteria(100);Parcubacteria(100);Parcubacteria_unclassified(93);Parcubacteria_unclassified(93);Parcubacteria_unclassified(93);
Otu003860	0.524	0.001	Q.rubra	Bacteria(100);Verrucomicrobiota(100);Verrucomicrobiae(100);Pedosphaerales(100);Pedosphaeraceae(100);Pedosphaeraceae_ge(98);
Otu003861	0.368	0.01	DB	Bacteria(100);Proteobacteria(100);Gammaproteobacteria(100);Steroidobacterales(100);Steroidobacteraceae(100);Steroidobacter(100);
Otu003863	0.476	0.004	J.nigra	Bacteria(100);Chloroflexi(100);Anaerolineae(100);Ardenticatenales(100);uncultured(100);uncultured_ge(100);
Otu003864	0.512	0.0008	Q.rubra	Bacteria(100);Chloroflexi(100);Ktedonobacteria(100);Ktedonobacterales(100);Ktedonobacteraceae(100);Ktedonobacteraceae_unclassified(100);
Otu003867	0.411	0.0061	J.nigra	Bacteria(100);Proteobacteria(100);Gammaproteobacteria(100);Burkholderiales(100);Gallionellaceae(98);Gallionella(98);
Otu003881	0.384	0.023	DB	Bacteria(100);Bacteroidota(100);Bacteroidia(100);Sphingobacteriales(100);AKYH767(99);AKYH767_ge(99);
Otu003885	0.395	0.019	DB	Bacteria(100);Bacteria_unclassified(100);Bacteria_unclassified(100);Bacteria_unclassified(100);Bacteria_unclassified(100);Bacteria_unclassified(100);
Otu003897	0.628	0.0002	Q.rubra	Bacteria(100);WPS-2(100);WPS-2_cl(100);WPS-2_or(100);WPS-2_fa(100);WPS-2_ge(100);
Otu003900	0.451	0.0048	DB	Bacteria(100);Gemmatimonadota(100);BD2-11_terrestrial_group(100);BD2-11_terrestrial_group_or(100);BD2-11_terrestrial_group_fa(100);BD2-11_terrestrial_group_ge(100);
Otu003905	0.493	0.0001	Q.rubra	Bacteria(100);Actinobacteriota(100);Actinobacteria(100);Frankiales(100);Acidothermaceae(100);Acidothermus(100);
Otu003920	0.566	0.0002	Q.rubra	Bacteria(100);Gemmatimonadota(100);Gemmatimonadetes(100);Gemmatimonadales(100);Gemmatimonadaceae(100);Gemmatimonadaceae_unclassified(98);
Otu003921	0.514	0.0008	DB	Bacteria(100);Actinobacteriota(100);Acidimicrobiia(100);Microtrichales(100);Iamiaceae(100);Iamia(100);
Otu003941	0.418	0.0085	DB	Bacteria(100);Patescibacteria(100);Saccharimonadia(100);Saccharimonadales(100);Saccharimonadales_unclassified(100);Saccharimonadales_unclassified(100);
Otu003953	0.482	0.002	Q.rubra	Bacteria(100);Patescibacteria(100);Gracilibacteria(100);Candidatus_Peribacteria(100);Candidatus_Peribacteria_fa(100);Candidatus_Peribacteria_ge(100);
Otu003955	0.401	0.0154	J.nigra	Bacteria(100);Patescibacteria(100);Parcubacteria(100);Parcubacteria_or(80);Parcubacteria_fa(80);Parcubacteria_ge(80);
Otu003959	0.415	0.0103	J.nigra	Bacteria(100);Latescibacterota(100);Latescibacterota_cl(100);Latescibacterota_or(100);Latescibacterota_fa(100);Latescibacterota_ge(100);
Otu003963	0.353	0.0168	DB	Bacteria(100);Patescibacteria(100);Parcubacteria(100);Parcubacteria_unclassified(100);Parcubacteria_unclassified(100);Parcubacteria_unclassified(100);
Otu003964	0.489	0.0017	Q.rubra	Bacteria(100);Proteobacteria(100);Gammaproteobacteria(100);Diplorickettsiales(100);Diplorickettsiaceae(100);uncultured(100);
Otu003980	0.575	0.0001	Q.rubra	Bacteria(100);Patescibacteria(100);Parcubacteria(100);Parcubacteria_unclassified(100);Parcubacteria_unclassified(100);Parcubacteria_unclassified(100);
Otu003990	0.572	0.0007	Q.rubra	Bacteria(100);Planctomycetota(100);Phycisphaerae(100);Tepidisphaerales(100);WD2101_soil_group(100);WD2101_soil_group_ge(100);
Otu004002	0.549	0.0004	Q.rubra	Bacteria(100);Verrucomicrobiota(100);Verrucomicrobiae(100);Pedosphaerales(100);Pedosphaeraceae(100);Pedosphaeraceae_unclassified(56);
Otu004004	0.423	0.0006	J.nigra	Bacteria(100);Chloroflexi(100);Anaerolineae(100);Anaerolineales(100);Anaerolineaceae(100);Leptolinea(99);
Otu004011	0.406	0.0133	J.nigra	Bacteria(100);Proteobacteria(100);Gammaproteobacteria(100);Burkholderiales(100);Nitrosomonadaceae(100);mle1-7(100);
Otu004012	0.366	0.0337	DB	Bacteria(100);Acidobacteriota(100);Blastocatellia(100);DS-100(100);DS-100_fa(100);DS-100_ge(100);
Otu004016	0.553	0.0004	J.nigra	Bacteria(100);MBNT15(100);MBNT15_cl(100);MBNT15_or(100);MBNT15_fa(100);MBNT15_ge(100);
Otu004021	0.571	0.0003	J.nigra	Bacteria(100);Proteobacteria(100);Gammaproteobacteria(100);Burkholderiales(100);Burkholderiales_unclassified(100);Burkholderiales_unclassified(100);
Otu004027	0.387	0.0179	DB	Bacteria(100);Actinobacteriota(100);Actinobacteria(100);Micrococcales(100);Demequinaceae(96);Demequinaceae_unclassified(65);
Otu004036	0.404	0.012	DB	Bacteria(100);Acidobacteriota(100);Thermoanaerobaculia(100);Thermoanaerobaculales(100);Thermoanaerobaculaceae(100);Subgroup_10(100);
Otu004041	0.5	0.0011	Q.rubra	Bacteria(100);Verrucomicrobiota(100);Verrucomicrobiae(100);Chthoniobacterales(100);Chthoniobacterales_unclassified(100);Chthoniobacterales_unclassified(100);
Otu004076	0.54	0.0011	Q.rubra	Bacteria(100);Planctomycetota(100);BD7-11(100);BD7-11_or(100);BD7-11_fa(100);BD7-11_ge(100);
Otu004077	0.342	0.0434	DB	Bacteria(100);Bacteria_unclassified(100);Bacteria_unclassified(100);Bacteria_unclassified(100);Bacteria_unclassified(100);Bacteria_unclassified(100);
Otu004079	0.509	0.0006	Q.rubra	Bacteria(100);Bacteroidota(100);Bacteroidia(100);Sphingobacteriales(100);Sphingobacteriaceae(100);Mucilaginibacter(100);
Otu004088	0.396	0.0128	DB	Bacteria(100);Acidobacteriota(100);Vicinamibacteria(100);Vicinamibacterales(100);Vicinamibacteraceae(99);Vicinamibacteraceae_ge(92);
Otu004091	0.401	0.0091	DB	Bacteria(100);Myxococcota(100);Polyangia(100);Haliangiales(97);Haliangiaceae(97);Haliangium(97);
Otu004114	0.507	0.0015	Q.rubra	Bacteria(100);Planctomycetota(100);Phycisphaerae(100);Tepidisphaerales(100);WD2101_soil_group(100);WD2101_soil_group_ge(100);
Otu004118	0.262	0.0374	DB	Bacteria(100);Firmicutes(100);Bacilli(100);Paenibacillales(100);Paenibacillaceae(100);Paenibacillaceae_unclassified(94);
Otu004133	0.413	0.013	J.nigra	Bacteria(100);Acidobacteriota(100);Vicinamibacteria(100);Subgroup_17(100);Subgroup_17_fa(100);Subgroup_17_ge(100);
Otu004138	0.404	0.0134	J.nigra	Bacteria(100);Actinobacteriota(100);MB-A2-108(100);MB-A2-108_or(100);MB-A2-108_fa(100);MB-A2-108_ge(100);
Otu004185	0.517	0.0005	Q.rubra	Bacteria(100);Planctomycetota(100);Planctomycetes(100);Gemmatales(100);Gemmataceae(100);uncultured(99);
Otu004195	0.486	0.0046	DB	Bacteria(100);Planctomycetota(100);Phycisphaerae(100);Phycisphaerales(100);Phycisphaeraceae(100);SM1A02(100);
Otu004213	0.392	0.0192	J.nigra	Bacteria(100);Sumerlaeota(100);Sumerlaeia(100);Sumerlaeales(100);Sumerlaeaceae(100);Sumerlaea(100);
Otu004220	0.581	0.0002	DB	Bacteria(100);Myxococcota(100);Polyangia(100);Polyangia_unclassified(63);Polyangia_unclassified(63);Polyangia_unclassified(63);
Otu004246	0.495	0.001	Q.rubra	Bacteria(100);Acidobacteriota(100);Acidobacteriae(100);Acidobacteriales(100);Acidobacteriaceae_(Subgroup_1)(100);Acidicapsa(100);
Otu004260	0.386	0.0269	DB	Bacteria(100);Bacteria_unclassified(100);Bacteria_unclassified(100);Bacteria_unclassified(100);Bacteria_unclassified(100);Bacteria_unclassified(100);
Otu004274	0.529	0.0006	Q.rubra	Bacteria(100);Proteobacteria(100);Alphaproteobacteria(100);Acetobacterales(100);Acetobacteraceae(100);Acetobacteraceae_unclassified(100);
Otu004293	0.533	0.0006	Q.rubra	Bacteria(100);WPS-2(100);WPS-2_cl(100);WPS-2_or(100);WPS-2_fa(100);WPS-2_ge(100);
Otu004307	0.502	0.0004	Q.rubra	Bacteria(100);Verrucomicrobiota(100);Verrucomicrobiae(100);Pedosphaerales(100);Pedosphaeraceae(100);ADurb.Bin063-1(99);
Otu004310	0.315	0.0188	DB	Bacteria(100);Bacteria_unclassified(100);Bacteria_unclassified(100);Bacteria_unclassified(100);Bacteria_unclassified(100);Bacteria_unclassified(100);
Otu004322	0.617	0.0002	Q.rubra	Bacteria(100);Verrucomicrobiota(100);Verrucomicrobiae(100);S-BQ2-57_soil_group(100);S-BQ2-57_soil_group_fa(100);S-BQ2-57_soil_group_ge(100);
Otu004351	0.38	0.0054	DB	Bacteria(100);Proteobacteria(100);Gammaproteobacteria(100);Burkholderiales(100);Sutterellaceae(100);uncultured(100);
Otu004421	0.344	0.0124	DB	Bacteria(100);Bacteria_unclassified(100);Bacteria_unclassified(100);Bacteria_unclassified(100);Bacteria_unclassified(100);Bacteria_unclassified(100);
Otu004422	0.4	0.017	DB	Bacteria(100);Myxococcota(100);Myxococcia(100);Myxococcales(100);Myxococcaceae(100);KD3-10(100);
Otu004425	0.339	0.0093	DB	Bacteria(100);Bacteroidota(100);Bacteroidia(100);Flavobacteriales(100);Flavobacteriaceae(100);Flavobacterium(100);
Otu004426	0.698	0.0001	Q.rubra	Bacteria(100);Proteobacteria(100);Alphaproteobacteria(100);Micropepsales(100);Micropepsaceae(100);uncultured(100);
Otu004479	0.354	0.0374	DB	Bacteria(100);Patescibacteria(100);Saccharimonadia(100);Saccharimonadales(100);YM_S32_TM7_50_20(100);YM_S32_TM7_50_20_ge(100);
Otu004587	0.394	0.001	DB	Bacteria(100);Patescibacteria(100);Saccharimonadia(100);Saccharimonadales(100);YM_S32_TM7_50_20(100);YM_S32_TM7_50_20_ge(100);
Otu004657	0.403	0.0164	J.nigra	Bacteria(100);Armatimonadota(100);Fimbriimonadia(100);Fimbriimonadales(100);Fimbriimonadaceae(100);Fimbriimonadaceae_ge(100);
Otu004705	0.303	0.0188	DB	Bacteria(100);Gemmatimonadota(100);Gemmatimonadetes(100);Gemmatimonadales(100);Gemmatimonadaceae(100);uncultured(100);
Otu004875	0.513	0.0012	Q.rubra	Bacteria(100);Chloroflexi(100);Ktedonobacteria(100);B12-WMSP1(100);B12-WMSP1_fa(100);B12-WMSP1_ge(100);
Otu005051	0.534	0.0005	Q.rubra	Bacteria(100);Armatimonadota(100);Fimbriimonadia(100);Fimbriimonadales(100);Fimbriimonadaceae(100);Fimbriimonadaceae_ge(100);
Otu005091	0.369	0.0251	DB	Bacteria(100);Acidobacteriota(100);Acidobacteriae(100);Solibacterales(99);Solibacteraceae(99);Candidatus_Solibacter(99);
																				Otu004659	Bacteria(100);Chloroflexi(100);Ktedonobacteria(100);Ktedonobacterales(100);JG30-KF-AS9(98);JG30-KF-AS9_ge(98);
																				Otu004660	Bacteria(100);Proteobacteria(100);Gammaproteobacteria(100);Diplorickettsiales(100);Diplorickettsiaceae(100);uncultured(100);
																				Otu004661	Bacteria(100);Patescibacteria(100);Parcubacteria(100);Parcubacteria_unclassified(100);Parcubacteria_unclassified(100);Parcubacteria_unclassified(100);
																				Otu004662	Bacteria(100);Bacteroidota(100);Bacteroidia(100);Cytophagales(100);Microscillaceae(100);Ohtaekwangia(100);
																				Otu004663	Bacteria(100);Patescibacteria(100);Saccharimonadia(100);Saccharimonadales(100);LWQ8(78);LWQ8_ge(78);
																				Otu004664	Bacteria(100);Firmicutes(100);Clostridia(100);Clostridiales(100);Clostridiaceae(100);Clostridiaceae_unclassified(100);
																				Otu004665	Bacteria(100);Patescibacteria(100);Parcubacteria(100);Candidatus_Moranbacteria(100);Candidatus_Moranbacteria_fa(100);Candidatus_Moranbacteria_ge(100);
																				Otu004666	Bacteria(100);Patescibacteria(100);Parcubacteria(100);GWA2-38-13b(100);GWA2-38-13b_fa(100);GWA2-38-13b_ge(100);
																				Otu004667	Bacteria(100);Actinobacteriota(100);Acidimicrobiia(100);uncultured(100);uncultured_fa(100);uncultured_ge(100);
																				Otu004668	Bacteria(100);Bacteroidota(100);Bacteroidia(100);Flavobacteriales(100);Flavobacteriaceae(100);Myroides(100);
																				Otu004669	Bacteria(100);Patescibacteria(100);Parcubacteria(100);Candidatus_Adlerbacteria(100);Candidatus_Adlerbacteria_fa(100);Candidatus_Adlerbacteria_ge(100);
																				Otu004670	Bacteria(100);Myxococcota(100);Myxococcia(100);Myxococcales(100);Myxococcaceae(100);KD3-10(100);
																				Otu004671	Bacteria(100);Acidobacteriota(100);Acidobacteriae(100);Acidobacteriales(100);uncultured(100);uncultured_ge(100);
																				Otu004672	Bacteria(100);Bacteria_unclassified(100);Bacteria_unclassified(100);Bacteria_unclassified(100);Bacteria_unclassified(100);Bacteria_unclassified(100);
																				Otu004673	Bacteria(100);Bdellovibrionota(100);Bdellovibrionia(100);Bacteriovoracales(100);Bacteriovoracaceae(100);Peredibacter(100);
																				Otu004674	Bacteria(100);Patescibacteria(100);Parcubacteria(100);Candidatus_Yanofskybacteria(100);Candidatus_Yanofskybacteria_fa(100);Candidatus_Yanofskybacteria_ge(100);
																				Otu004675	Bacteria(100);Myxococcota(100);Polyangia(100);Polyangiales(100);Sandaracinaceae(100);uncultured(100);
																				Otu004676	Bacteria(100);Bacteria_unclassified(100);Bacteria_unclassified(100);Bacteria_unclassified(100);Bacteria_unclassified(100);Bacteria_unclassified(100);
																				Otu004677	Bacteria(100);Bacteroidota(100);Bacteroidia(100);Sphingobacteriales(100);Sphingobacteriales_unclassified(96);Sphingobacteriales_unclassified(96);
																				Otu004678	Bacteria(100);Bacteria_unclassified(100);Bacteria_unclassified(100);Bacteria_unclassified(100);Bacteria_unclassified(100);Bacteria_unclassified(100);
																				Otu004679	Bacteria(100);Myxococcota(100);Polyangia(100);Polyangiales(100);Polyangiaceae(100);Polyangiaceae_unclassified(100);
																				Otu004680	Bacteria(100);Patescibacteria(100);Parcubacteria(100);Parcubacteria_unclassified(100);Parcubacteria_unclassified(100);Parcubacteria_unclassified(100);
																				Otu004681	Bacteria(100);Bacteria_unclassified(100);Bacteria_unclassified(100);Bacteria_unclassified(100);Bacteria_unclassified(100);Bacteria_unclassified(100);
																				Otu004682	Bacteria(100);Bacteroidota(100);Bacteroidia(100);Chitinophagales(94);Chitinophagaceae(94);Chitinophagaceae_unclassified(83);
																				Otu004683	Bacteria(100);Proteobacteria(100);Alphaproteobacteria(100);Sphingomonadales(100);Sphingomonadaceae(100);Sphingomonadaceae_unclassified(95);
																				Otu004684	Bacteria(100);Bacteroidota(100);Bacteroidia(100);Chitinophagales(100);Chitinophagaceae(100);Chitinophagaceae_unclassified(100);
																				Otu004685	Bacteria(100);Proteobacteria(100);Alphaproteobacteria(100);uncultured(96);uncultured_fa(96);uncultured_ge(96);
																				Otu004686	Bacteria(100);Verrucomicrobiota(100);Verrucomicrobiae(100);Chthoniobacterales(100);Chthoniobacteraceae(100);Chthoniobacter(100);
																				Otu004687	Bacteria(100);Planctomycetota(100);Pla4_lineage(100);Pla4_lineage_or(100);Pla4_lineage_fa(100);Pla4_lineage_ge(100);
																				Otu004688	Bacteria(100);Actinobacteriota(100);Thermoleophilia(100);Gaiellales(100);Gaiellales_unclassified(64);Gaiellales_unclassified(64);
																				Otu004689	Bacteria(100);Proteobacteria(100);Gammaproteobacteria(100);CCM19a(100);CCM19a_fa(100);CCM19a_ge(100);
																				Otu004690	Bacteria(100);Chloroflexi(100);Ktedonobacteria(100);Ktedonobacterales(100);Ktedonobacteraceae(100);Ktedonobacteraceae_unclassified(52);
																				Otu004691	Bacteria(100);Patescibacteria(100);Parcubacteria(100);Candidatus_Kaiserbacteria(100);Candidatus_Kaiserbacteria_fa(100);Candidatus_Kaiserbacteria_ge(100);
																				Otu004692	Bacteria(100);Acidobacteriota(100);Acidobacteriae(100);Solibacterales(98);Solibacteraceae(98);Candidatus_Solibacter(98);
																				Otu004693	Bacteria(100);Bacteria_unclassified(100);Bacteria_unclassified(100);Bacteria_unclassified(100);Bacteria_unclassified(100);Bacteria_unclassified(100);
																				Otu004694	Bacteria(100);Acidobacteriota(100);Vicinamibacteria(100);Vicinamibacterales(100);uncultured(100);uncultured_ge(100);
																				Otu004695	Bacteria(100);Acidobacteriota(100);Acidobacteriota_unclassified(100);Acidobacteriota_unclassified(100);Acidobacteriota_unclassified(100);Acidobacteriota_unclassified(100);
																				Otu004696	Bacteria(100);Acidobacteriota(100);Vicinamibacteria(100);Subgroup_17(99);Subgroup_17_fa(99);Subgroup_17_ge(99);
																				Otu004697	Bacteria(100);Bdellovibrionota(100);Bdellovibrionia(100);Bacteriovoracales(100);Bacteriovoracaceae(100);Peredibacter(100);
																				Otu004698	Bacteria(100);Proteobacteria(100);Gammaproteobacteria(100);Burkholderiales(100);SC-I-84(100);SC-I-84_ge(100);
																				Otu004699	Bacteria(100);Planctomycetota(100);Phycisphaerae(100);Phycisphaerales(100);Phycisphaeraceae(100);uncultured(100);
																				Otu004700	Bacteria(100);Proteobacteria(100);Alphaproteobacteria(100);Elsterales(100);uncultured(100);uncultured_ge(100);
																				Otu004701	Bacteria(100);Patescibacteria(100);Parcubacteria(100);Parcubacteria_unclassified(99);Parcubacteria_unclassified(99);Parcubacteria_unclassified(99);
																				Otu004702	Bacteria(100);Patescibacteria(100);Parcubacteria(100);Parcubacteria_or(100);Parcubacteria_fa(100);Parcubacteria_ge(100);
																				Otu004703	Bacteria(100);Firmicutes(100);Clostridia(100);Thermincolales(99);Thermincolaceae(99);Thermincola(99);
																				Otu004704	Bacteria(100);Planctomycetota(100);vadinHA49(100);vadinHA49_or(100);vadinHA49_fa(100);vadinHA49_ge(100);
																				Otu004705	Bacteria(100);Gemmatimonadota(100);Gemmatimonadetes(100);Gemmatimonadales(100);Gemmatimonadaceae(100);uncultured(100);
																				Otu004706	Bacteria(100);Bacteroidota(100);Bacteroidia(100);Sphingobacteriales(100);FFCH9454(89);FFCH9454_ge(89);
																				Otu004707	Bacteria(100);Verrucomicrobiota(100);Verrucomicrobiae(100);Verrucomicrobiae_unclassified(100);Verrucomicrobiae_unclassified(100);Verrucomicrobiae_unclassified(100);
																				Otu004708	Bacteria(100);Chloroflexi(100);Chloroflexi_unclassified(100);Chloroflexi_unclassified(100);Chloroflexi_unclassified(100);Chloroflexi_unclassified(100);
																				Otu004709	Bacteria(100);Acidobacteriota(100);Vicinamibacteria(100);Vicinamibacterales(100);Vicinamibacteraceae(100);Vicinamibacteraceae_ge(94);
																				Otu004710	Bacteria(100);Bacteria_unclassified(100);Bacteria_unclassified(100);Bacteria_unclassified(100);Bacteria_unclassified(100);Bacteria_unclassified(100);
																				Otu004711	Bacteria(100);Bacteria_unclassified(100);Bacteria_unclassified(100);Bacteria_unclassified(100);Bacteria_unclassified(100);Bacteria_unclassified(100);
																				Otu004712	Bacteria(100);Verrucomicrobiota(100);Verrucomicrobiae(100);Pedosphaerales(100);Pedosphaeraceae(100);Pedosphaeraceae_unclassified(85);
																				Otu004713	Bacteria(100);Chloroflexi(100);Anaerolineae(100);Anaerolineae_unclassified(100);Anaerolineae_unclassified(100);Anaerolineae_unclassified(100);
																				Otu004714	Bacteria(100);Planctomycetota(100);Phycisphaerae(100);Tepidisphaerales(100);WD2101_soil_group(100);WD2101_soil_group_ge(100);
																				Otu004715	Bacteria(100);Patescibacteria(100);Parcubacteria(100);Candidatus_Jorgensenbacteria(91);Candidatus_Jorgensenbacteria_fa(91);Candidatus_Jorgensenbacteria_ge(91);
																				Otu004716	Bacteria(100);Proteobacteria(100);Gammaproteobacteria(100);Gammaproteobacteria_Incertae_Sedis(78);Unknown_Family(78);Acidibacter(78);
																				Otu004717	Bacteria(100);Bacteria_unclassified(100);Bacteria_unclassified(100);Bacteria_unclassified(100);Bacteria_unclassified(100);Bacteria_unclassified(100);
																				Otu004718	Bacteria(100);Verrucomicrobiota(100);Verrucomicrobiae(100);Pedosphaerales(100);Pedosphaeraceae(100);Pedosphaeraceae_unclassified(96);
																				Otu004719	Bacteria(100);Gemmatimonadota(100);Gemmatimonadetes(100);Gemmatimonadales(100);Gemmatimonadaceae(100);uncultured(100);
																				Otu004720	Bacteria(100);Proteobacteria(100);Alphaproteobacteria(100);Rickettsiales(100);SM2D12(100);SM2D12_ge(100);
																				Otu004721	Bacteria(100);Armatimonadota(100);Armatimonadia(100);Armatimonadales(100);Armatimonadales_fa(100);Armatimonadales_ge(100);
																				Otu004722	Bacteria(100);Bacteroidota(100);Bacteroidia(100);Sphingobacteriales(100);env.OPS_17(100);env.OPS_17_ge(100);
																				Otu004723	Bacteria(100);Proteobacteria(100);Gammaproteobacteria(100);Burkholderiales(100);Sutterellaceae(100);uncultured(100);
																				Otu004724	Bacteria(100);Latescibacterota(100);Latescibacterota_cl(100);Latescibacterota_or(100);Latescibacterota_fa(100);Latescibacterota_ge(100);
																				Otu004725	Bacteria(100);Patescibacteria(100);Saccharimonadia(100);Saccharimonadales(100);WWH38(98);WWH38_ge(98);
																				Otu004726	Bacteria(100);Desulfobacterota(100);Desulfuromonadia(100);PB19(100);PB19_fa(100);PB19_ge(100);
																				Otu004727	Bacteria(100);Planctomycetota(100);OM190(100);OM190_or(100);OM190_fa(100);OM190_ge(100);
																				Otu004728	Bacteria(100);Acidobacteriota(100);Acidobacteriae(100);Acidobacteriales(100);uncultured(100);uncultured_ge(100);
																				Otu004729	Bacteria(100);Acidobacteriota(100);Subgroup_11(100);Subgroup_11_or(100);Subgroup_11_fa(100);Subgroup_11_ge(100);
																				Otu004730	Bacteria(100);Acidobacteriota(100);Acidobacteriae(100);Acidobacteriales(100);Koribacteraceae(97);Candidatus_Koribacter(97);
																				Otu004731	Bacteria(100);Patescibacteria(100);Parcubacteria(100);Candidatus_Adlerbacteria(94);Candidatus_Adlerbacteria_fa(94);Candidatus_Adlerbacteria_ge(94);
																				Otu004732	Bacteria(100);Spirochaetota(100);Leptospirae(100);Leptospirales(100);Leptospiraceae(100);Leptospira(100);
																				Otu004733	Bacteria(100);Patescibacteria(100);Saccharimonadia(100);Saccharimonadales(100);Saccharimonadales_fa(100);Saccharimonadales_ge(100);
																				Otu004734	Bacteria(100);Planctomycetota(100);Phycisphaerae(100);Tepidisphaerales(100);WD2101_soil_group(100);WD2101_soil_group_ge(100);
																				Otu004735	Bacteria(100);Bacteroidota(100);Bacteroidia(100);Sphingobacteriales(98);Sphingobacteriales_unclassified(75);Sphingobacteriales_unclassified(75);
																				Otu004736	Bacteria(100);Latescibacterota(100);Latescibacterota_cl(100);Latescibacterota_or(100);Latescibacterota_fa(100);Latescibacterota_ge(100);
																				Otu004737	Bacteria(100);Chloroflexi(100);TK10(100);TK10_or(100);TK10_fa(100);TK10_ge(100);
																				Otu004738	Bacteria(100);Bacteria_unclassified(100);Bacteria_unclassified(100);Bacteria_unclassified(100);Bacteria_unclassified(100);Bacteria_unclassified(100);
																				Otu004739	Bacteria(100);Proteobacteria(100);Gammaproteobacteria(100);Burkholderiales(100);Gallionellaceae(52);Gallionella(51);
																				Otu004740	Bacteria(100);Planctomycetota(100);Phycisphaerae(100);Tepidisphaerales(100);WD2101_soil_group(100);WD2101_soil_group_ge(100);
																				Otu004741	Bacteria(100);Chloroflexi(100);TK10(100);TK10_or(100);TK10_fa(100);TK10_ge(100);
																				Otu004742	Bacteria(100);Proteobacteria(100);Gammaproteobacteria(100);Burkholderiales(100);Rhodocyclaceae(71);Rhodocyclaceae_unclassified(71);
																				Otu004743	Bacteria(100);Myxococcota(100);Polyangia(100);Polyangiales(100);Polyangiaceae(100);uncultured(56);
																				Otu004744	Bacteria(100);Verrucomicrobiota(100);Verrucomicrobiae(100);Pedosphaerales(100);Pedosphaeraceae(100);SH3-11(100);
																				Otu004745	Bacteria(100);Myxococcota(100);Polyangia(100);Polyangiales(100);Polyangiaceae(100);Sorangium(70);
																				Otu004746	Bacteria(100);Bdellovibrionota(100);Bdellovibrionia(100);Bdellovibrionales(100);Bdellovibrionaceae(100);Bdellovibrio(100);
																				Otu004747	Bacteria(100);Verrucomicrobiota(100);Verrucomicrobiae(100);Chthoniobacterales(100);Xiphinematobacteraceae(100);Candidatus_Xiphinematobacter(100);
																				Otu004748	Bacteria(100);Planctomycetota(100);Phycisphaerae(100);mle1-8(100);mle1-8_fa(100);mle1-8_ge(100);
																				Otu004749	Bacteria(100);Actinobacteriota(100);Actinobacteria(100);Corynebacteriales(100);Nocardiaceae(99);Rhodococcus(98);
																				Otu004750	Bacteria(100);Gemmatimonadota(100);Gemmatimonadetes(100);Gemmatimonadales(100);Gemmatimonadaceae(100);uncultured(100);
																				Otu004751	Bacteria(100);Patescibacteria(100);Parcubacteria(100);Candidatus_Nomurabacteria(100);Candidatus_Nomurabacteria_fa(100);Candidatus_Nomurabacteria_ge(100);
																				Otu004752	Bacteria(100);Acidobacteriota(100);Acidobacteriae(100);Acidobacteriales(100);uncultured(100);uncultured_ge(100);
																				Otu004753	Bacteria(100);Verrucomicrobiota(100);Verrucomicrobiae(100);Pedosphaerales(100);Pedosphaeraceae(100);Pedosphaeraceae_ge(94);
																				Otu004754	Bacteria(100);Bacteria_unclassified(100);Bacteria_unclassified(100);Bacteria_unclassified(100);Bacteria_unclassified(100);Bacteria_unclassified(100);
																				Otu004755	Bacteria(100);Planctomycetota(100);Phycisphaerae(100);Phycisphaerales(100);Phycisphaeraceae(100);SM1A02(100);
																				Otu004756	Bacteria(100);Bacteroidota(100);Bacteroidia(100);Bacteroidales(98);Bacteroidales_unclassified(98);Bacteroidales_unclassified(98);
																				Otu004757	Bacteria(100);Acidobacteriota(100);Holophagae(100);Subgroup_7(100);Subgroup_7_fa(100);Subgroup_7_ge(100);
																				Otu004758	Bacteria(100);Bacteroidota(100);Bacteroidia(100);Chitinophagales(100);Chitinophagaceae(100);Edaphobaculum(96);
																				Otu004759	Bacteria(100);Bacteria_unclassified(100);Bacteria_unclassified(100);Bacteria_unclassified(100);Bacteria_unclassified(100);Bacteria_unclassified(100);
																				Otu004760	Bacteria(100);Acidobacteriota(100);Subgroup_5(100);Subgroup_5_or(100);Subgroup_5_fa(100);Subgroup_5_ge(100);
																				Otu004761	Bacteria(100);Patescibacteria(100);Parcubacteria(100);Parcubacteria_unclassified(74);Parcubacteria_unclassified(74);Parcubacteria_unclassified(74);
																				Otu004762	Bacteria(100);Verrucomicrobiota(100);Verrucomicrobiae(100);Pedosphaerales(100);Pedosphaeraceae(100);Pedosphaeraceae_unclassified(100);
																				Otu004763	Bacteria(100);Myxococcota(100);Polyangia(100);Polyangiales(100);BIrii41(78);BIrii41_ge(78);
																				Otu004764	Bacteria(100);Patescibacteria(100);Parcubacteria(100);Candidatus_Zambryskibacteria(100);Candidatus_Zambryskibacteria_fa(100);Candidatus_Zambryskibacteria_ge(100);
																				Otu004765	Bacteria(100);Planctomycetota(100);Phycisphaerae(100);Tepidisphaerales(100);WD2101_soil_group(100);WD2101_soil_group_ge(100);
																				Otu004766	Bacteria(100);Planctomycetota(100);Planctomycetes(100);Gemmatales(100);Gemmataceae(100);uncultured(100);
																				Otu004767	Bacteria(100);Cyanobacteria(100);Vampirivibrionia(100);Obscuribacterales(100);Obscuribacteraceae(100);Obscuribacteraceae_unclassified(100);
																				Otu004768	Bacteria(100);Verrucomicrobiota(100);Verrucomicrobiae(100);Chthoniobacterales(100);Chthoniobacteraceae(98);Chthoniobacteraceae_unclassified(98);
																				Otu004769	Bacteria(100);Bacteria_unclassified(100);Bacteria_unclassified(100);Bacteria_unclassified(100);Bacteria_unclassified(100);Bacteria_unclassified(100);
																				Otu004770	Bacteria(100);Bacteroidota(100);Bacteroidia(100);Sphingobacteriales(100);env.OPS_17(100);env.OPS_17_ge(100);
																				Otu004771	Bacteria(100);Actinobacteriota(100);MB-A2-108(100);MB-A2-108_or(100);MB-A2-108_fa(100);MB-A2-108_ge(100);
																				Otu004772	Bacteria(100);Planctomycetota(100);Planctomycetes(100);Pirellulales(100);Pirellulaceae(100);uncultured(100);
																				Otu004773	Bacteria(100);Acidobacteriota(100);Acidobacteriae(100);Subgroup_2(100);Subgroup_2_fa(100);Subgroup_2_ge(100);
																				Otu004774	Bacteria(100);Fibrobacterota(100);Fibrobacteria(100);Fibrobacterales(100);Fibrobacteraceae(100);uncultured(100);
																				Otu004775	Bacteria(100);Gemmatimonadota(100);Gemmatimonadetes(100);Gemmatimonadales(100);Gemmatimonadaceae(100);Gemmatimonas(60);
																				Otu004776	Bacteria(100);Planctomycetota(100);Phycisphaerae(100);Tepidisphaerales(100);WD2101_soil_group(99);WD2101_soil_group_ge(99);
																				Otu004777	Bacteria(100);Verrucomicrobiota(100);Verrucomicrobiae(100);Verrucomicrobiae_unclassified(90);Verrucomicrobiae_unclassified(90);Verrucomicrobiae_unclassified(90);
																				Otu004778	Bacteria(100);Actinobacteriota(100);Thermoleophilia(100);Gaiellales(100);Gaiellaceae(98);Gaiella(98);
																				Otu004779	Bacteria(100);Elusimicrobiota(100);Elusimicrobia(100);MVP-88(100);MVP-88_fa(100);MVP-88_ge(100);
																				Otu004780	Bacteria(100);Bacteroidota(100);Bacteroidia(100);Bacteroidales(98);Bacteroidales_unclassified(89);Bacteroidales_unclassified(89);
																				Otu004781	Bacteria(100);Acidobacteriota(100);Vicinamibacteria(100);Vicinamibacterales(100);uncultured(99);uncultured_ge(99);
																				Otu004782	Bacteria(100);Acidobacteriota(100);Blastocatellia(100);11-24(100);11-24_fa(100);11-24_ge(100);
																				Otu004783	Bacteria(100);Gemmatimonadota(100);Gemmatimonadetes(100);Gemmatimonadales(100);Gemmatimonadaceae(100);uncultured(100);
																				Otu004784	Bacteria(100);Chloroflexi(100);Ktedonobacteria(100);Ktedonobacterales(100);Ktedonobacteraceae(100);Ktedonobacteraceae_unclassified(100);
																				Otu004785	Bacteria(100);Bacteroidota(100);Bacteroidia(100);Bacteroidia_unclassified(72);Bacteroidia_unclassified(72);Bacteroidia_unclassified(72);
																				Otu004786	Bacteria(100);Proteobacteria(100);Alphaproteobacteria(100);Caulobacterales(100);Caulobacteraceae(100);uncultured(88);
																				Otu004787	Bacteria(100);Acidobacteriota(100);Blastocatellia(100);Pyrinomonadales(100);Pyrinomonadaceae(100);RB41(100);
																				Otu004788	Bacteria(100);Actinobacteriota(100);Thermoleophilia(100);Solirubrobacterales(100);Solirubrobacteraceae(100);Solirubrobacter(100);
																				Otu004789	Bacteria(100);Proteobacteria(100);Alphaproteobacteria(100);Rhizobiales(100);uncultured(100);uncultured_ge(100);
																				Otu004790	Bacteria(100);Bdellovibrionota(100);Oligoflexia(100);Oligoflexales(100);Oligoflexaceae(100);uncultured(100);
																				Otu004791	Bacteria(100);Bacteroidota(100);Bacteroidia(100);Chitinophagales(100);Chitinophagaceae(100);Chitinophagaceae_unclassified(100);
																				Otu004792	Bacteria(100);Myxococcota(100);Polyangia(100);Polyangiales(100);Sandaracinaceae(100);uncultured(98);
																				Otu004793	Bacteria(100);Patescibacteria(100);Parcubacteria(100);Candidatus_Kaiserbacteria(100);Candidatus_Kaiserbacteria_fa(100);Candidatus_Kaiserbacteria_ge(100);
																				Otu004794	Bacteria(100);Acidobacteriota(100);Blastocatellia(100);DS-100(100);DS-100_fa(100);DS-100_ge(100);
																				Otu004795	Bacteria(100);Proteobacteria(100);Gammaproteobacteria(100);Gammaproteobacteria_unclassified(70);Gammaproteobacteria_unclassified(70);Gammaproteobacteria_unclassified(70);
																				Otu004796	Bacteria(100);Bacteroidota(100);Bacteroidia(100);Flavobacteriales(100);Weeksellaceae(100);Chryseobacterium(100);
																				Otu004797	Bacteria(100);Bacteria_unclassified(100);Bacteria_unclassified(100);Bacteria_unclassified(100);Bacteria_unclassified(100);Bacteria_unclassified(100);
																				Otu004798	Bacteria(100);Planctomycetota(100);Phycisphaerae(100);Pla1_lineage(100);Pla1_lineage_fa(100);Pla1_lineage_ge(100);
																				Otu004799	Bacteria(100);Patescibacteria(100);Saccharimonadia(100);Saccharimonadales(100);Saccharimonadales_unclassified(100);Saccharimonadales_unclassified(100);
																				Otu004800	Bacteria(100);Dependentiae(100);Babeliae(100);Babeliales(100);Vermiphilaceae(100);Vermiphilaceae_ge(100);
																				Otu004801	Bacteria(100);Gemmatimonadota(100);Gemmatimonadetes(100);Gemmatimonadales(100);Gemmatimonadaceae(100);uncultured(100);
																				Otu004802	Bacteria(100);Planctomycetota(100);Phycisphaerae(100);Tepidisphaerales(100);CPla-3_termite_group(100);CPla-3_termite_group_ge(100);
																				Otu004803	Bacteria(100);Verrucomicrobiota(100);Verrucomicrobiae(100);Pedosphaerales(100);Pedosphaeraceae(100);Pedosphaeraceae_ge(96);
																				Otu004804	Bacteria(100);Verrucomicrobiota(100);Verrucomicrobiae(100);Pedosphaerales(100);Pedosphaeraceae(100);Pedosphaeraceae_unclassified(97);
																				Otu004805	Bacteria(100);Proteobacteria(100);Alphaproteobacteria(100);Rhizobiales(100);Rhizobiales_unclassified(99);Rhizobiales_unclassified(99);
																				Otu004806	Bacteria(100);Proteobacteria(100);Alphaproteobacteria(100);Alphaproteobacteria_unclassified(100);Alphaproteobacteria_unclassified(100);Alphaproteobacteria_unclassified(100);
																				Otu004807	Bacteria(100);Verrucomicrobiota(100);Verrucomicrobiae(100);Opitutales(100);Opitutaceae(100);Opitutaceae_unclassified(71);
																				Otu004808	Bacteria(100);Myxococcota(100);Polyangia(100);Polyangiales(100);Sandaracinaceae(100);uncultured(100);
																				Otu004809	Bacteria(100);Proteobacteria(100);Alphaproteobacteria(100);Rhizobiales(100);uncultured(100);uncultured_ge(100);
																				Otu004810	Bacteria(100);Patescibacteria(100);Parcubacteria(100);Parcubacteria_unclassified(100);Parcubacteria_unclassified(100);Parcubacteria_unclassified(100);
																				Otu004811	Bacteria(100);Desulfobacterota(100);Desulfuromonadia(100);Geobacterales(100);Geobacteraceae(93);uncultured(91);
																				Otu004812	Bacteria(100);Proteobacteria(100);Gammaproteobacteria(100);WD260(100);WD260_fa(100);WD260_ge(100);
																				Otu004813	Bacteria(100);Acidobacteriota(100);Blastocatellia(100);11-24(100);11-24_fa(100);11-24_ge(100);
																				Otu004814	Bacteria(100);Myxococcota(100);Polyangia(100);Polyangiales(100);BIrii41(100);BIrii41_ge(100);
																				Otu004815	Bacteria(100);Planctomycetota(100);Phycisphaerae(100);Tepidisphaerales(100);WD2101_soil_group(100);WD2101_soil_group_ge(100);
																				Otu004816	Bacteria(100);Verrucomicrobiota(100);Verrucomicrobiae(100);Pedosphaerales(100);Pedosphaeraceae(100);uncultured(90);
																				Otu004817	Bacteria(100);Verrucomicrobiota(100);Verrucomicrobiae(100);Pedosphaerales(100);Pedosphaeraceae(100);Oikopleura(100);
																				Otu004818	Bacteria(100);Firmicutes(100);Bacilli(100);Bacillales(100);Bacillales_unclassified(57);Bacillales_unclassified(57);
																				Otu004819	Bacteria(100);Proteobacteria(100);Alphaproteobacteria(100);Sphingomonadales(100);Sphingomonadaceae(100);Sphingobium(98);
																				Otu004820	Bacteria(100);Patescibacteria(100);Gracilibacteria(100);Gracilibacteria_unclassified(100);Gracilibacteria_unclassified(100);Gracilibacteria_unclassified(100);
																				Otu004821	Bacteria(100);Actinobacteriota(100);Acidimicrobiia(100);IMCC26256(100);IMCC26256_fa(100);IMCC26256_ge(100);
																				Otu004822	Bacteria(100);Proteobacteria(100);Gammaproteobacteria(100);Gammaproteobacteria_unclassified(100);Gammaproteobacteria_unclassified(100);Gammaproteobacteria_unclassified(100);
																				Otu004823	Bacteria(100);Patescibacteria(100);Parcubacteria(100);Candidatus_Zambryskibacteria(100);Candidatus_Zambryskibacteria_fa(100);Candidatus_Zambryskibacteria_ge(100);
																				Otu004824	Bacteria(100);Bdellovibrionota(100);Bdellovibrionia(100);Bacteriovoracales(100);Bacteriovoracaceae(100);Bacteriovorax(100);
																				Otu004825	Bacteria(100);Planctomycetota(100);Planctomycetota_unclassified(100);Planctomycetota_unclassified(100);Planctomycetota_unclassified(100);Planctomycetota_unclassified(100);
																				Otu004826	Bacteria(100);Planctomycetota(100);Planctomycetes(100);Gemmatales(100);Gemmataceae(100);Gemmata(99);
																				Otu004827	Bacteria(100);Verrucomicrobiota(100);Verrucomicrobiae(100);S-BQ2-57_soil_group(100);S-BQ2-57_soil_group_fa(100);S-BQ2-57_soil_group_ge(100);
																				Otu004828	Bacteria(100);Patescibacteria(100);Parcubacteria(100);Parcubacteria_unclassified(85);Parcubacteria_unclassified(85);Parcubacteria_unclassified(85);
																				Otu004829	Bacteria(100);Planctomycetota(100);OM190(100);OM190_or(100);OM190_fa(100);OM190_ge(100);
																				Otu004830	Bacteria(100);Bacteroidota(100);Bacteroidia(100);Chitinophagales(100);Chitinophagaceae(100);Ferruginibacter(100);
																				Otu004831	Bacteria(100);Proteobacteria(100);Alphaproteobacteria(100);Acetobacterales(100);Acetobacteraceae(100);Acetobacteraceae_unclassified(73);
																				Otu004832	Bacteria(100);Acidobacteriota(100);Thermoanaerobaculia(100);Thermoanaerobaculales(100);Thermoanaerobaculaceae(100);Subgroup_10(100);
																				Otu004833	Bacteria(100);Proteobacteria(100);Gammaproteobacteria(100);Burkholderiales(100);Burkholderiales_unclassified(100);Burkholderiales_unclassified(100);
																				Otu004834	Bacteria(100);Bacteroidota(100);Bacteroidia(100);Chitinophagales(100);Chitinophagaceae(100);Ferruginibacter(85);
																				Otu004835	Bacteria(100);Actinobacteriota(100);Actinobacteria(100);Micromonosporales(93);Micromonosporaceae(93);Micromonosporaceae_unclassified(91);
																				Otu004836	Bacteria(100);Chloroflexi(100);Anaerolineae(100);Anaerolineales(100);Anaerolineaceae(100);Anaerolinea(99);
																				Otu004837	Bacteria(100);Bacteroidota(100);Bacteroidia(100);Chitinophagales(100);Chitinophagaceae(100);Chitinophaga(100);
																				Otu004838	Bacteria(100);Proteobacteria(100);Alphaproteobacteria(100);Rhodospirillales(100);uncultured(100);uncultured_ge(100);
																				Otu004839	Bacteria(100);Actinobacteriota(100);Acidimicrobiia(100);Microtrichales(100);uncultured(100);uncultured_ge(100);
																				Otu004840	Bacteria(100);Bacteria_unclassified(100);Bacteria_unclassified(100);Bacteria_unclassified(100);Bacteria_unclassified(100);Bacteria_unclassified(100);
																				Otu004841	Bacteria(100);Bacteria_unclassified(100);Bacteria_unclassified(100);Bacteria_unclassified(100);Bacteria_unclassified(100);Bacteria_unclassified(100);
																				Otu004842	Bacteria(100);Bdellovibrionota(100);Bdellovibrionia(100);Bdellovibrionales(100);Bdellovibrionaceae(100);Bdellovibrio(100);
																				Otu004843	Bacteria(100);Verrucomicrobiota(100);Verrucomicrobiae(100);Pedosphaerales(100);Pedosphaeraceae(100);Pedosphaeraceae_unclassified(100);
																				Otu004844	Bacteria(100);Myxococcota(100);Myxococcia(100);Myxococcales(100);Anaeromyxobacteraceae(99);Anaeromyxobacter(99);
																				Otu004845	Bacteria(100);Bacteria_unclassified(100);Bacteria_unclassified(100);Bacteria_unclassified(100);Bacteria_unclassified(100);Bacteria_unclassified(100);
																				Otu004846	Bacteria(100);Planctomycetota(100);Phycisphaerae(100);Tepidisphaerales(100);WD2101_soil_group(100);WD2101_soil_group_ge(100);
																				Otu004847	Bacteria(100);Patescibacteria(100);Parcubacteria(100);Parcubacteria_or(100);Parcubacteria_fa(100);Parcubacteria_ge(100);
																				Otu004848	Bacteria(100);Planctomycetota(100);Planctomycetes(100);Gemmatales(100);Gemmataceae(100);Gemmataceae_unclassified(82);
																				Otu004849	Bacteria(100);Patescibacteria(100);Parcubacteria(100);Candidatus_Adlerbacteria(100);Candidatus_Adlerbacteria_fa(100);Candidatus_Adlerbacteria_ge(100);
																				Otu004850	Bacteria(100);Planctomycetota(100);Phycisphaerae(100);Phycisphaerales(100);Phycisphaeraceae(100);SM1A02(100);
																				Otu004851	Bacteria(100);Planctomycetota(100);Planctomycetes(100);Gemmatales(100);Gemmataceae(100);Fimbriiglobus(100);
																				Otu004852	Bacteria(100);Planctomycetota(100);Phycisphaerae(100);Phycisphaerales(100);Phycisphaeraceae(100);AKYG587(100);
																				Otu004853	Bacteria(100);Acidobacteriota(100);Vicinamibacteria(100);Vicinamibacterales(100);uncultured(100);uncultured_ge(100);
																				Otu004854	Bacteria(100);Patescibacteria(100);Parcubacteria(100);Candidatus_Yanofskybacteria(100);Candidatus_Yanofskybacteria_fa(100);Candidatus_Yanofskybacteria_ge(100);
																				Otu004855	Bacteria(100);Patescibacteria(100);Parcubacteria(100);Candidatus_Kaiserbacteria(100);Candidatus_Kaiserbacteria_fa(100);Candidatus_Kaiserbacteria_ge(100);
																				Otu004856	Bacteria(100);Planctomycetota(100);Phycisphaerae(100);Phycisphaerales(100);Phycisphaeraceae(100);SM1A02(100);
																				Otu004857	Bacteria(100);Cyanobacteria(100);Sericytochromatia(100);Sericytochromatia_or(100);Sericytochromatia_fa(100);Sericytochromatia_ge(100);
																				Otu004858	Bacteria(100);Elusimicrobiota(100);Lineage_IIb(100);Lineage_IIb_or(100);Lineage_IIb_fa(100);Lineage_IIb_ge(100);
																				Otu004859	Bacteria(100);Patescibacteria(100);Parcubacteria(100);Candidatus_Kaiserbacteria(100);Candidatus_Kaiserbacteria_fa(100);Candidatus_Kaiserbacteria_ge(100);
																				Otu004860	Bacteria(100);Proteobacteria(100);Alphaproteobacteria(100);Micropepsales(100);Micropepsaceae(100);uncultured(100);
																				Otu004861	Bacteria(100);Acidobacteriota(100);Acidobacteriae(100);Acidobacteriae_unclassified(66);Acidobacteriae_unclassified(66);Acidobacteriae_unclassified(66);
																				Otu004862	Bacteria(100);Fibrobacterota(100);Fibrobacteria(100);Fibrobacterales(100);Fibrobacteraceae(100);uncultured(100);
																				Otu004863	Bacteria(100);Actinobacteriota(100);Coriobacteriia(100);OPB41(100);OPB41_fa(100);OPB41_ge(100);
																				Otu004864	Bacteria(100);Proteobacteria(100);Alphaproteobacteria(100);Elsterales(100);Elsterales_unclassified(75);Elsterales_unclassified(75);
																				Otu004865	Bacteria(100);Acidobacteriota(100);Acidobacteriae(100);Bryobacterales(100);Bryobacteraceae(100);Bryobacter(100);
																				Otu004866	Bacteria(100);Bdellovibrionota(100);Oligoflexia(100);0319-6G20(100);0319-6G20_fa(100);0319-6G20_ge(100);
																				Otu004867	Bacteria(100);Dependentiae(100);Babeliae(100);Babeliales(100);Babeliales_unclassified(100);Babeliales_unclassified(100);
																				Otu004868	Bacteria(100);Actinobacteriota(100);Acidimicrobiia(100);Acidimicrobiia_unclassified(89);Acidimicrobiia_unclassified(89);Acidimicrobiia_unclassified(89);
																				Otu004869	Bacteria(100);Proteobacteria(100);Gammaproteobacteria(100);R7C24(100);R7C24_fa(100);R7C24_ge(100);
																				Otu004870	Bacteria(100);Patescibacteria(100);Saccharimonadia(100);Saccharimonadales(100);WWH38(100);WWH38_ge(100);
																				Otu004871	Bacteria(100);Myxococcota(100);Myxococcia(100);Myxococcales(100);Myxococcaceae(100);Myxococcaceae_unclassified(100);
																				Otu004872	Bacteria(100);Proteobacteria(100);Gammaproteobacteria(100);Steroidobacterales(100);Steroidobacteraceae(100);Steroidobacter(100);
																				Otu004873	Bacteria(100);Gemmatimonadota(100);Gemmatimonadetes(100);Gemmatimonadales(100);Gemmatimonadaceae(100);Gemmatimonas(100);
																				Otu004874	Bacteria(100);Proteobacteria(100);Gammaproteobacteria(100);Diplorickettsiales(100);Diplorickettsiaceae(100);Aquicella(100);
																				Otu004875	Bacteria(100);Chloroflexi(100);Ktedonobacteria(100);B12-WMSP1(100);B12-WMSP1_fa(100);B12-WMSP1_ge(100);
																				Otu004876	Bacteria(100);Latescibacterota(100);Latescibacterota_cl(100);Latescibacterota_or(100);Latescibacterota_fa(100);Latescibacterota_ge(100);
																				Otu004877	Bacteria(100);Desulfobacterota(100);Desulfobulbia(100);Desulfobulbales(100);Desulfocapsaceae(100);Desulfocapsaceae_unclassified(95);
																				Otu004878	Bacteria(100);Patescibacteria(100);Parcubacteria(100);Candidatus_Kaiserbacteria(100);Candidatus_Kaiserbacteria_fa(100);Candidatus_Kaiserbacteria_ge(100);
																				Otu004879	Bacteria(100);Actinobacteriota(100);Acidimicrobiia(100);Microtrichales(100);Iamiaceae(89);Iamia(89);
																				Otu004880	Bacteria(100);Acidobacteriota(100);Blastocatellia(100);11-24(100);11-24_fa(100);11-24_ge(100);
																				Otu004881	Bacteria(100);Chloroflexi(100);KD4-96(100);KD4-96_or(100);KD4-96_fa(100);KD4-96_ge(100);
																				Otu004882	Bacteria(100);Proteobacteria(100);Alphaproteobacteria(100);Rhizobiales(100);Xanthobacteraceae(99);Xanthobacteraceae_unclassified(99);
																				Otu004883	Bacteria(100);Planctomycetota(100);Planctomycetes(100);Pirellulales(100);Pirellulaceae(100);uncultured(100);
																				Otu004884	Bacteria(100);Actinobacteriota(100);Actinobacteria(100);Micromonosporales(100);Micromonosporaceae(100);Micromonosporaceae_unclassified(100);
																				Otu004885	Bacteria(100);Patescibacteria(100);Gracilibacteria(100);Candidatus_Peribacteria(100);Candidatus_Peribacteria_fa(100);Candidatus_Peribacteria_ge(100);
																				Otu004886	Bacteria(100);Verrucomicrobiota(100);Verrucomicrobiae(100);Pedosphaerales(100);Pedosphaeraceae(100);Pedosphaeraceae_unclassified(100);
																				Otu004887	Bacteria(100);Bacteria_unclassified(100);Bacteria_unclassified(100);Bacteria_unclassified(100);Bacteria_unclassified(100);Bacteria_unclassified(100);
																				Otu004888	Bacteria(100);Bacteroidota(100);Bacteroidia(100);Bacteroidales(100);Prolixibacteraceae(100);Prolixibacteraceae_unclassified(65);
																				Otu004889	Bacteria(100);Bacteria_unclassified(100);Bacteria_unclassified(100);Bacteria_unclassified(100);Bacteria_unclassified(100);Bacteria_unclassified(100);
																				Otu004890	Bacteria(100);Bacteria_unclassified(100);Bacteria_unclassified(100);Bacteria_unclassified(100);Bacteria_unclassified(100);Bacteria_unclassified(100);
																				Otu004891	Bacteria(100);Proteobacteria(100);Alphaproteobacteria(100);Rickettsiales(100);SM2D12(100);SM2D12_ge(100);
																				Otu004892	Bacteria(100);Proteobacteria(100);Alphaproteobacteria(100);Rhizobiales(100);Beijerinckiaceae(100);Beijerinckiaceae_unclassified(98);
																				Otu004893	Bacteria(100);Proteobacteria(100);Alphaproteobacteria(100);Rickettsiales(100);SM2D12(100);SM2D12_ge(100);
																				Otu004894	Bacteria(100);Chloroflexi(100);Anaerolineae(100);Ardenticatenales(100);uncultured(100);uncultured_ge(100);
																				Otu004895	Bacteria(100);Verrucomicrobiota(100);Verrucomicrobiae(100);Pedosphaerales(100);Pedosphaeraceae(100);Pedosphaeraceae_unclassified(98);
																				Otu004896	Bacteria(100);Firmicutes(100);Bacilli(100);Bacillales(100);Planococcaceae(99);Planococcaceae_unclassified(99);
																				Otu004897	Bacteria(100);Planctomycetota(100);Planctomycetota_unclassified(100);Planctomycetota_unclassified(100);Planctomycetota_unclassified(100);Planctomycetota_unclassified(100);
																				Otu004898	Bacteria(100);Bacteroidota(100);Bacteroidia(100);Bacteroidia_unclassified(100);Bacteroidia_unclassified(100);Bacteroidia_unclassified(100);
																				Otu004899	Bacteria(100);Chloroflexi(100);Chloroflexi_unclassified(100);Chloroflexi_unclassified(100);Chloroflexi_unclassified(100);Chloroflexi_unclassified(100);
																				Otu004900	Bacteria(100);Gemmatimonadota(100);Gemmatimonadetes(100);Gemmatimonadales(100);Gemmatimonadaceae(100);Gemmatimonas(100);
																				Otu004901	Bacteria(100);Patescibacteria(100);Parcubacteria(100);Candidatus_Jorgensenbacteria(100);Candidatus_Jorgensenbacteria_fa(100);Candidatus_Jorgensenbacteria_ge(100);
																				Otu004902	Bacteria(100);Patescibacteria(100);Parcubacteria(100);Parcubacteria_unclassified(100);Parcubacteria_unclassified(100);Parcubacteria_unclassified(100);
																				Otu004903	Bacteria(100);Latescibacterota(100);Latescibacterota_cl(100);Latescibacterota_or(100);Latescibacterota_fa(100);Latescibacterota_ge(100);
																				Otu004904	Bacteria(100);Planctomycetota(100);Phycisphaerae(100);Phycisphaerales(100);Phycisphaeraceae(100);SM1A02(100);
																				Otu004905	Bacteria(100);Proteobacteria(100);Alphaproteobacteria(100);Alphaproteobacteria_unclassified(100);Alphaproteobacteria_unclassified(100);Alphaproteobacteria_unclassified(100);
																				Otu004906	Bacteria(100);Planctomycetota(100);Phycisphaerae(100);Tepidisphaerales(100);WD2101_soil_group(100);WD2101_soil_group_ge(100);
																				Otu004907	Bacteria(100);Acidobacteriota(100);Acidobacteriae(100);Acidobacteriales(100);uncultured(100);uncultured_ge(100);
																				Otu004908	Bacteria(100);Patescibacteria(100);Parcubacteria(100);Parcubacteria_unclassified(100);Parcubacteria_unclassified(100);Parcubacteria_unclassified(100);
																				Otu004909	Bacteria(100);Proteobacteria(100);Alphaproteobacteria(100);Rhodospirillales(100);Rhodospirillaceae(100);uncultured(100);
																				Otu004910	Bacteria(100);Proteobacteria(100);Gammaproteobacteria(100);Salinisphaerales(100);Salinisphaerales_unclassified(100);Salinisphaerales_unclassified(100);
																				Otu004911	Bacteria(100);Acidobacteriota(100);Blastocatellia(100);Blastocatellales(100);Blastocatellaceae(100);Stenotrophobacter(96);
																				Otu004912	Bacteria(100);Chloroflexi(100);Ktedonobacteria(100);Ktedonobacterales(100);Ktedonobacteraceae(100);Ktedonobacteraceae_unclassified(100);
																				Otu004913	Bacteria(100);Chloroflexi(100);P2-11E(100);P2-11E_or(100);P2-11E_fa(100);P2-11E_ge(100);
																				Otu004914	Bacteria(100);Patescibacteria(100);Parcubacteria(100);Parcubacteria_unclassified(100);Parcubacteria_unclassified(100);Parcubacteria_unclassified(100);
																				Otu004915	Bacteria(100);Bacteroidota(100);Bacteroidia(100);Sphingobacteriales(100);env.OPS_17(100);env.OPS_17_ge(100);
																				Otu004916	Bacteria(100);Sumerlaeota(100);Sumerlaeia(100);Sumerlaeales(100);Sumerlaeaceae(100);Sumerlaea(100);
																				Otu004917	Bacteria(100);Patescibacteria(100);Parcubacteria(100);Parcubacteria_unclassified(100);Parcubacteria_unclassified(100);Parcubacteria_unclassified(100);
																				Otu004918	Bacteria(100);Desulfobacterota(100);uncultured(100);uncultured_or(100);uncultured_fa(100);uncultured_ge(100);
																				Otu004919	Bacteria(100);Bacteria_unclassified(100);Bacteria_unclassified(100);Bacteria_unclassified(100);Bacteria_unclassified(100);Bacteria_unclassified(100);
																				Otu004920	Bacteria(100);Acidobacteriota(100);Vicinamibacteria(100);Vicinamibacterales(100);uncultured(100);uncultured_ge(100);
																				Otu004921	Bacteria(100);Chloroflexi(100);Ktedonobacteria(100);Ktedonobacterales(100);Ktedonobacteraceae(100);HSB_OF53-F07(100);
																				Otu004922	Bacteria(100);Acidobacteriota(100);Acidobacteriae(100);Bryobacterales(100);Bryobacteraceae(100);Bryobacter(100);
																				Otu004923	Bacteria(100);Patescibacteria(100);Saccharimonadia(100);Saccharimonadales(100);WWH38(100);WWH38_ge(100);
																				Otu004924	Bacteria(100);Acidobacteriota(100);Vicinamibacteria(100);Vicinamibacterales(100);Vicinamibacteraceae(100);Vicinamibacteraceae_ge(100);
																				Otu004925	Bacteria(100);Actinobacteriota(100);Thermoleophilia(100);Solirubrobacterales(100);Solirubrobacteraceae(59);Solirubrobacteraceae_unclassified(59);
																				Otu004926	Bacteria(100);Patescibacteria(100);Parcubacteria(100);Parcubacteria_unclassified(100);Parcubacteria_unclassified(100);Parcubacteria_unclassified(100);
																				Otu004927	Bacteria(100);Planctomycetota(100);Planctomycetes(100);Planctomycetales(100);Schlesneriaceae(100);Schlesneria(100);
																				Otu004928	Bacteria(100);Verrucomicrobiota(100);Verrucomicrobiae(100);Pedosphaerales(100);Pedosphaeraceae(100);Pedosphaeraceae_ge(83);
																				Otu004929	Bacteria(100);Bacteria_unclassified(100);Bacteria_unclassified(100);Bacteria_unclassified(100);Bacteria_unclassified(100);Bacteria_unclassified(100);
																				Otu004930	Bacteria(100);Patescibacteria(100);Saccharimonadia(100);Saccharimonadales(100);Saccharimonadales_unclassified(100);Saccharimonadales_unclassified(100);
																				Otu004931	Bacteria(100);Dependentiae(100);Babeliae(100);Babeliales(100);Vermiphilaceae(100);Vermiphilaceae_ge(100);
																				Otu004932	Bacteria(100);Cyanobacteria(100);Sericytochromatia(100);Sericytochromatia_or(100);Sericytochromatia_fa(100);Sericytochromatia_ge(100);
																				Otu004933	Bacteria(100);Verrucomicrobiota(100);Chlamydiae(100);Chlamydiales(100);Chlamydiales_unclassified(98);Chlamydiales_unclassified(98);
																				Otu004934	Bacteria(100);Patescibacteria(100);Parcubacteria(100);Parcubacteria_unclassified(100);Parcubacteria_unclassified(100);Parcubacteria_unclassified(100);
																				Otu004935	Bacteria(100);Patescibacteria(100);Microgenomatia(100);Candidatus_Pacebacteria(100);Candidatus_Pacebacteria_fa(100);Candidatus_Pacebacteria_ge(100);
																				Otu004936	Bacteria(100);Bacteria_unclassified(100);Bacteria_unclassified(100);Bacteria_unclassified(100);Bacteria_unclassified(100);Bacteria_unclassified(100);
																				Otu004937	Bacteria(100);Abditibacteriota(100);Abditibacteria(100);Abditibacteriales(100);Abditibacteriaceae(100);Abditibacterium(100);
																				Otu004938	Bacteria(100);Planctomycetota(100);Phycisphaerae(100);Phycisphaerales(100);Phycisphaeraceae(100);SM1A02(100);
																				Otu004939	Bacteria(100);Myxococcota(100);Polyangia(100);Polyangiales(100);Sandaracinaceae(100);uncultured(100);
																				Otu004940	Bacteria(100);Bacteroidota(100);Bacteroidia(100);Bacteroidales(100);Dysgonomonadaceae(100);uncultured(100);
																				Otu004941	Bacteria(100);Bacteroidota(100);Bacteroidia(100);Cytophagales(100);Cytophagaceae(100);Cytophagaceae_unclassified(98);
																				Otu004942	Bacteria(100);Chloroflexi(100);KD4-96(100);KD4-96_or(100);KD4-96_fa(100);KD4-96_ge(100);
																				Otu004943	Bacteria(100);Verrucomicrobiota(100);Verrucomicrobiae(100);Chthoniobacterales(100);Chthoniobacteraceae(100);LD29(94);
																				Otu004944	Bacteria(100);Chloroflexi(100);Ktedonobacteria(100);C0119(100);C0119_fa(100);C0119_ge(100);
																				Otu004945	Bacteria(100);Patescibacteria(100);Parcubacteria(100);Candidatus_Moranbacteria(100);Candidatus_Moranbacteria_fa(100);Candidatus_Moranbacteria_ge(100);
																				Otu004946	Bacteria(100);Verrucomicrobiota(100);Verrucomicrobiae(100);Opitutales(100);Opitutaceae(100);Opitutus(92);
																				Otu004947	Bacteria(100);Proteobacteria(100);Gammaproteobacteria(100);Xanthomonadales(100);Rhodanobacteraceae(100);Rhodanobacteraceae_unclassified(100);
																				Otu004948	Bacteria(100);Patescibacteria(100);Parcubacteria(100);Candidatus_Adlerbacteria(100);Candidatus_Adlerbacteria_fa(100);Candidatus_Adlerbacteria_ge(100);
																				Otu004949	Bacteria(100);Elusimicrobiota(100);Elusimicrobia(100);Lineage_IV(100);Lineage_IV_fa(100);Lineage_IV_ge(100);
																				Otu004950	Bacteria(100);Bacteroidota(100);Bacteroidota_unclassified(100);Bacteroidota_unclassified(100);Bacteroidota_unclassified(100);Bacteroidota_unclassified(100);
																				Otu004951	Bacteria(100);Verrucomicrobiota(100);Verrucomicrobiae(100);Pedosphaerales(100);Pedosphaeraceae(100);Pedosphaeraceae_unclassified(100);
																				Otu004952	Bacteria(100);Myxococcota(100);Polyangia(100);Polyangiales(100);Phaselicystidaceae(100);Phaselicystis(100);
																				Otu004953	Bacteria(100);Bacteroidota(100);Bacteroidia(100);Bacteroidia_unclassified(100);Bacteroidia_unclassified(100);Bacteroidia_unclassified(100);
																				Otu004954	Bacteria(100);Patescibacteria(100);Parcubacteria(100);Candidatus_Adlerbacteria(100);Candidatus_Adlerbacteria_fa(100);Candidatus_Adlerbacteria_ge(100);
																				Otu004955	Bacteria(100);Verrucomicrobiota(100);Verrucomicrobiae(100);Pedosphaerales(100);Pedosphaeraceae(100);ADurb.Bin063-1(100);
																				Otu004956	Bacteria(100);Proteobacteria(100);Gammaproteobacteria(100);Gammaproteobacteria_Incertae_Sedis(67);Unknown_Family(67);Candidatus_Ovatusbacter(55);
																				Otu004957	Bacteria(100);Proteobacteria(100);Gammaproteobacteria(100);Gammaproteobacteria_Incertae_Sedis(96);Unknown_Family(96);Acidibacter(96);
																				Otu004958	Bacteria(100);Patescibacteria(100);ABY1(100);Candidatus_Falkowbacteria(100);Candidatus_Falkowbacteria_fa(100);Candidatus_Falkowbacteria_ge(100);
																				Otu004959	Bacteria(100);Patescibacteria(100);Parcubacteria(100);Parcubacteria_unclassified(100);Parcubacteria_unclassified(100);Parcubacteria_unclassified(100);
																				Otu004960	Bacteria(100);Verrucomicrobiota(100);Verrucomicrobiae(100);Pedosphaerales(100);Pedosphaeraceae(100);Pedosphaeraceae_unclassified(85);
																				Otu004961	Bacteria(100);Patescibacteria(100);Parcubacteria(100);Candidatus_Adlerbacteria(99);Candidatus_Adlerbacteria_fa(99);Candidatus_Adlerbacteria_ge(99);
																				Otu004962	Bacteria(100);Patescibacteria(100);Saccharimonadia(100);Saccharimonadales(100);YM_S32_TM7_50_20(100);YM_S32_TM7_50_20_ge(100);
																				Otu004963	Bacteria(100);Acidobacteriota(100);Blastocatellia(100);11-24(100);11-24_fa(100);11-24_ge(100);
																				Otu004964	Bacteria(100);Planctomycetota(100);Phycisphaerae(100);mle1-8(100);mle1-8_fa(100);mle1-8_ge(100);
																				Otu004965	Bacteria(100);Patescibacteria(100);Dojkabacteria(100);Dojkabacteria_or(100);Dojkabacteria_fa(100);Dojkabacteria_ge(100);
																				Otu004966	Bacteria(100);Firmicutes(100);Desulfitobacteriia(100);Desulfitobacteriales(100);Desulfitobacteriaceae(100);Desulfosporosinus(100);
																				Otu004967	Bacteria(100);Patescibacteria(100);Parcubacteria(100);Parcubacteria_unclassified(100);Parcubacteria_unclassified(100);Parcubacteria_unclassified(100);
																				Otu004968	Bacteria(100);Proteobacteria(100);Gammaproteobacteria(100);Burkholderiales(100);SC-I-84(93);SC-I-84_ge(93);
																				Otu004969	Bacteria(100);Bacteroidota(100);Bacteroidia(100);Sphingobacteriales(100);LiUU-11-161(100);LiUU-11-161_ge(100);
																				Otu004970	Bacteria(100);Bacteria_unclassified(100);Bacteria_unclassified(100);Bacteria_unclassified(100);Bacteria_unclassified(100);Bacteria_unclassified(100);
																				Otu004971	Bacteria(100);Gemmatimonadota(100);Longimicrobia(100);Longimicrobiales(100);Longimicrobiaceae(100);YC-ZSS-LKJ147(100);
																				Otu004972	Bacteria(100);Gemmatimonadota(100);Gemmatimonadetes(100);Gemmatimonadales(100);Gemmatimonadaceae(100);uncultured(100);
																				Otu004973	Bacteria(100);Patescibacteria(100);Parcubacteria(100);Parcubacteria_unclassified(100);Parcubacteria_unclassified(100);Parcubacteria_unclassified(100);
																				Otu004974	Bacteria(100);Verrucomicrobiota(100);Verrucomicrobiae(100);Chthoniobacterales(100);Chthoniobacteraceae(98);Candidatus_Udaeobacter(94);
																				Otu004975	Bacteria(100);Proteobacteria(100);Gammaproteobacteria(100);Xanthomonadales(100);Rhodanobacteraceae(100);Dokdonella(100);
																				Otu004976	Bacteria(100);Patescibacteria(100);Parcubacteria(100);Parcubacteria_unclassified(100);Parcubacteria_unclassified(100);Parcubacteria_unclassified(100);
																				Otu004977	Bacteria(100);Actinobacteriota(100);Thermoleophilia(100);Gaiellales(100);uncultured(59);uncultured_ge(59);
																				Otu004978	Bacteria(100);Verrucomicrobiota(100);Verrucomicrobiae(100);Pedosphaerales(100);Pedosphaeraceae(100);DEV008(100);
																				Otu004979	Bacteria(100);Elusimicrobiota(100);Lineage_IIb(100);Lineage_IIb_or(100);Lineage_IIb_fa(100);Lineage_IIb_ge(100);
																				Otu004980	Bacteria(100);Bdellovibrionota(100);Oligoflexia(100);0319-6G20(100);0319-6G20_fa(100);0319-6G20_ge(100);
																				Otu004981	Bacteria(100);Acidobacteriota(100);Vicinamibacteria(100);Vicinamibacterales(100);uncultured(100);uncultured_ge(100);
																				Otu004982	Bacteria(100);Gemmatimonadota(100);Gemmatimonadetes(100);Gemmatimonadales(100);Gemmatimonadaceae(100);uncultured(100);
																				Otu004983	Bacteria(100);Verrucomicrobiota(100);Verrucomicrobiae(100);Verrucomicrobiae_unclassified(100);Verrucomicrobiae_unclassified(100);Verrucomicrobiae_unclassified(100);
																				Otu004984	Bacteria(100);Gemmatimonadota(100);Gemmatimonadetes(100);Gemmatimonadales(100);Gemmatimonadaceae(100);uncultured(100);
																				Otu004985	Bacteria(100);Patescibacteria(100);Saccharimonadia(100);Saccharimonadales(100);Saccharimonadales_fa(100);Saccharimonadales_ge(100);
																				Otu004986	Bacteria(100);Planctomycetota(100);Planctomycetes(100);Planctomycetales(100);Planctomycetales_unclassified(79);Planctomycetales_unclassified(79);
																				Otu004987	Bacteria(100);Bacteria_unclassified(100);Bacteria_unclassified(100);Bacteria_unclassified(100);Bacteria_unclassified(100);Bacteria_unclassified(100);
																				Otu004988	Bacteria(100);Patescibacteria(100);Parcubacteria(100);Parcubacteria_unclassified(100);Parcubacteria_unclassified(100);Parcubacteria_unclassified(100);
																				Otu004989	Bacteria(100);Planctomycetota(100);Phycisphaerae(100);Tepidisphaerales(100);WD2101_soil_group(100);WD2101_soil_group_ge(100);
																				Otu004990	Bacteria(100);Planctomycetota(100);OM190(100);OM190_or(100);OM190_fa(100);OM190_ge(100);
																				Otu004991	Bacteria(100);Planctomycetota(100);Planctomycetes(100);Pirellulales(100);Pirellulaceae(100);Pirellulaceae_unclassified(100);
																				Otu004992	Bacteria(100);Planctomycetota(100);Planctomycetes(100);Gemmatales(100);Gemmataceae(100);uncultured(100);
																				Otu004993	Bacteria(100);Acidobacteriota(100);Acidobacteriae(100);Subgroup_2(100);Subgroup_2_fa(100);Subgroup_2_ge(100);
																				Otu004994	Bacteria(100);Bacteroidota(100);Bacteroidia(100);Sphingobacteriales(100);Sphingobacteriales_unclassified(100);Sphingobacteriales_unclassified(100);
																				Otu004995	Bacteria(100);Acidobacteriota(100);Vicinamibacteria(100);Vicinamibacterales(100);Vicinamibacteraceae(100);Vicinamibacteraceae_unclassified(67);
																				Otu004996	Bacteria(100);Bacteroidota(100);Bacteroidia(100);Flavobacteriales(100);Crocinitomicaceae(100);Crocinitomix(52);
																				Otu004997	Bacteria(100);Patescibacteria(100);Parcubacteria(100);Candidatus_Nomurabacteria(100);Candidatus_Nomurabacteria_fa(100);Candidatus_Nomurabacteria_ge(100);
																				Otu004998	Bacteria(100);Acidobacteriota(100);Blastocatellia(100);11-24(100);11-24_fa(100);11-24_ge(100);
																				Otu004999	Bacteria(100);Dependentiae(100);Babeliae(100);Babeliales(100);Vermiphilaceae(97);Vermiphilaceae_ge(97);
																				Otu005000	Bacteria(100);Patescibacteria(100);Parcubacteria(100);Candidatus_Yanofskybacteria(100);Candidatus_Yanofskybacteria_fa(100);Candidatus_Yanofskybacteria_ge(100);
																				Otu005001	Bacteria(100);Verrucomicrobiota(100);Verrucomicrobiae(100);Pedosphaerales(100);Pedosphaeraceae(100);Pedosphaeraceae_unclassified(100);
																				Otu005002	Bacteria(100);Myxococcota(100);Polyangia(100);Polyangiales(100);Polyangiaceae(100);Pajaroellobacter(100);
																				Otu005003	Bacteria(100);Planctomycetota(100);Phycisphaerae(100);Tepidisphaerales(100);WD2101_soil_group(100);WD2101_soil_group_ge(100);
																				Otu005004	Bacteria(100);Proteobacteria(100);Gammaproteobacteria(100);Steroidobacterales(100);Steroidobacteraceae(100);Steroidobacteraceae_unclassified(89);
																				Otu005005	Bacteria(100);Bacteroidota(100);Bacteroidia(100);Cytophagales(100);Microscillaceae(100);uncultured(100);
																				Otu005006	Bacteria(100);Chloroflexi(100);Anaerolineae(100);Anaerolineae_unclassified(73);Anaerolineae_unclassified(73);Anaerolineae_unclassified(73);
																				Otu005007	Bacteria(100);Chloroflexi(100);Ktedonobacteria(100);Ktedonobacterales(100);JG30-KF-AS9(100);JG30-KF-AS9_ge(100);
																				Otu005008	Bacteria(100);Bacteroidota(100);Bacteroidia(100);Bacteroidales(100);Paludibacteraceae(93);uncultured(93);
																				Otu005009	Bacteria(100);Chloroflexi(100);Anaerolineae(100);SBR1031(100);A4b(100);A4b_ge(100);
																				Otu005010	Bacteria(100);Planctomycetota(100);Planctomycetes(100);Planctomycetales(100);Rubinisphaeraceae(100);SH-PL14(100);
																				Otu005011	Bacteria(100);Planctomycetota(100);Planctomycetes(100);Gemmatales(100);Gemmataceae(100);Gemmataceae_unclassified(100);
																				Otu005012	Bacteria(100);Patescibacteria(100);Saccharimonadia(100);Saccharimonadales(100);Saccharimonadales_unclassified(98);Saccharimonadales_unclassified(98);
																				Otu005013	Bacteria(100);Acidobacteriota(100);Vicinamibacteria(100);Vicinamibacterales(100);Vicinamibacteraceae(100);Vicinamibacteraceae_ge(97);
																				Otu005014	Bacteria(100);Planctomycetota(100);Planctomycetes(100);Gemmatales(100);Gemmataceae(100);uncultured(100);
																				Otu005015	Bacteria(100);Planctomycetota(100);Phycisphaerae(100);Tepidisphaerales(100);WD2101_soil_group(100);WD2101_soil_group_ge(100);
																				Otu005016	Bacteria(100);Bdellovibrionota(100);Bdellovibrionia(100);Bdellovibrionales(100);Bdellovibrionaceae(100);Bdellovibrio(100);
																				Otu005017	Bacteria(100);Chloroflexi(100);Ktedonobacteria(100);Ktedonobacterales(100);Ktedonobacteraceae(100);FCPS473(100);
																				Otu005018	Bacteria(100);Planctomycetota(100);Planctomycetes(100);Gemmatales(100);Gemmataceae(100);uncultured(100);
																				Otu005019	Bacteria(100);Bacteroidota(100);Bacteroidota_unclassified(100);Bacteroidota_unclassified(100);Bacteroidota_unclassified(100);Bacteroidota_unclassified(100);
																				Otu005020	Bacteria(100);Bacteroidota(100);Bacteroidia(100);Bacteroidia_unclassified(97);Bacteroidia_unclassified(97);Bacteroidia_unclassified(97);
																				Otu005021	Bacteria(100);Bacteroidota(100);Bacteroidia(100);Bacteroidales(100);Prolixibacteraceae(100);WCHB1-32(100);
																				Otu005022	Bacteria(100);Acidobacteriota(100);Acidobacteriae(100);Bryobacterales(100);Bryobacteraceae(100);Bryobacter(100);
																				Otu005023	Bacteria(100);Gemmatimonadota(100);Gemmatimonadetes(100);Gemmatimonadales(100);Gemmatimonadaceae(100);Gemmatimonas(100);
																				Otu005024	Bacteria(100);Patescibacteria(100);Parcubacteria(100);Candidatus_Kaiserbacteria(100);Candidatus_Kaiserbacteria_fa(100);Candidatus_Kaiserbacteria_ge(100);
																				Otu005025	Bacteria(100);Bacteroidota(100);Bacteroidia(100);Bacteroidia_unclassified(100);Bacteroidia_unclassified(100);Bacteroidia_unclassified(100);
																				Otu005026	Bacteria(100);Bacteroidota(100);Bacteroidia(100);Cytophagales(100);Cytophagales_unclassified(100);Cytophagales_unclassified(100);
																				Otu005027	Bacteria(100);Bacteroidota(100);Bacteroidia(100);Bacteroidia_unclassified(69);Bacteroidia_unclassified(69);Bacteroidia_unclassified(69);
																				Otu005028	Bacteria(100);Bdellovibrionota(100);Bdellovibrionia(100);Bdellovibrionales(100);Bdellovibrionaceae(100);Bdellovibrio(100);
																				Otu005029	Bacteria(100);Chloroflexi(100);Anaerolineae(100);SBR1031(100);SBR1031_fa(100);SBR1031_ge(100);
																				Otu005030	Bacteria(100);Bdellovibrionota(100);Bdellovibrionia(100);Bdellovibrionales(100);Bdellovibrionaceae(100);OM27_clade(100);
																				Otu005031	Bacteria(100);Verrucomicrobiota(100);Verrucomicrobiae(100);Pedosphaerales(100);Pedosphaeraceae(100);Pedosphaeraceae_ge(98);
																				Otu005032	Bacteria(100);Bacteroidota(100);Bacteroidia(100);Cytophagales(100);Spirosomaceae(100);Emticicia(100);
																				Otu005033	Bacteria(100);Planctomycetota(100);Planctomycetes(100);Isosphaerales(100);Isosphaeraceae(100);Singulisphaera(76);
																				Otu005034	Bacteria(100);Proteobacteria(100);Gammaproteobacteria(100);Xanthomonadales(100);Rhodanobacteraceae(100);Rhodanobacteraceae_unclassified(82);
																				Otu005035	Bacteria(100);Patescibacteria(100);Parcubacteria(100);Parcubacteria_unclassified(100);Parcubacteria_unclassified(100);Parcubacteria_unclassified(100);
																				Otu005036	Bacteria(100);Actinobacteriota(100);Actinobacteria(100);Frankiales(90);Frankiales_unclassified(60);Frankiales_unclassified(60);
																				Otu005037	Bacteria(100);NB1-j(100);NB1-j_cl(100);NB1-j_or(100);NB1-j_fa(100);NB1-j_ge(100);
																				Otu005038	Bacteria(100);Acidobacteriota(100);Acidobacteriae(100);Subgroup_15(100);Subgroup_15_fa(100);Subgroup_15_ge(100);
																				Otu005039	Bacteria(100);Bacteria_unclassified(100);Bacteria_unclassified(100);Bacteria_unclassified(100);Bacteria_unclassified(100);Bacteria_unclassified(100);
																				Otu005040	Bacteria(100);Proteobacteria(100);Gammaproteobacteria(100);Xanthomonadales(100);Rhodanobacteraceae(100);Rhodanobacter(69);
																				Otu005041	Bacteria(100);Verrucomicrobiota(100);Verrucomicrobiae(100);Chthoniobacterales(100);Chthoniobacteraceae(93);Chthoniobacteraceae_ge(84);
																				Otu005042	Bacteria(100);Planctomycetota(100);Planctomycetes(100);Gemmatales(100);Gemmataceae(100);Gemmataceae_unclassified(97);
																				Otu005043	Bacteria(100);Planctomycetota(100);Planctomycetes(100);Gemmatales(100);Gemmataceae(100);uncultured(69);
																				Otu005044	Bacteria(100);Acidobacteriota(100);Acidobacteriae(100);Acidobacteriales(100);uncultured(100);uncultured_ge(100);
																				Otu005045	Bacteria(100);Chloroflexi(100);OLB14(100);OLB14_or(100);OLB14_fa(100);OLB14_ge(100);
																				Otu005046	Bacteria(100);Verrucomicrobiota(100);Verrucomicrobiae(100);Pedosphaerales(100);Pedosphaeraceae(100);Ellin517(100);
																				Otu005047	Bacteria(100);Proteobacteria(100);Alphaproteobacteria(100);Rickettsiales(100);SM2D12(100);SM2D12_ge(100);
																				Otu005048	Bacteria(100);Planctomycetota(100);OM190(100);OM190_or(100);OM190_fa(100);OM190_ge(100);
																				Otu005049	Bacteria(100);Acidobacteriota(100);Vicinamibacteria(100);Vicinamibacterales(100);uncultured(100);uncultured_ge(100);
																				Otu005050	Bacteria(100);Bacteroidota(100);Bacteroidia(100);Cytophagales(100);Microscillaceae(100);uncultured(100);
																				Otu005051	Bacteria(100);Armatimonadota(100);Fimbriimonadia(100);Fimbriimonadales(100);Fimbriimonadaceae(100);Fimbriimonadaceae_ge(100);
																				Otu005052	Bacteria(100);Proteobacteria(100);Gammaproteobacteria(100);Acidiferrobacterales(96);Acidiferrobacteraceae(96);Sulfurifustis(96);
																				Otu005053	Bacteria(100);Firmicutes(100);Clostridia(100);Peptostreptococcales-Tissierellales(100);Sedimentibacteraceae(100);Sedimentibacter(100);
																				Otu005054	Bacteria(100);Patescibacteria(100);Saccharimonadia(100);Saccharimonadales(100);YM_S32_TM7_50_20(100);YM_S32_TM7_50_20_ge(100);
																				Otu005055	Bacteria(100);Planctomycetota(100);Planctomycetes(100);Gemmatales(100);Gemmataceae(100);uncultured(98);
																				Otu005056	Bacteria(100);Acidobacteriota(100);Acidobacteriae(100);Subgroup_2(100);Subgroup_2_fa(100);Subgroup_2_ge(100);
																				Otu005057	Bacteria(100);Hydrogenedentes(100);Hydrogenedentia(100);Hydrogenedentiales(100);Hydrogenedensaceae(100);Hydrogenedensaceae_ge(100);
																				Otu005058	Bacteria(100);Bacteroidota(100);Kryptonia(100);Kryptoniales(100);BSV26(100);BSV26_ge(100);
																				Otu005059	Bacteria(100);Proteobacteria(100);Gammaproteobacteria(100);Burkholderiales(100);Comamonadaceae(100);Giesbergeria(77);
																				Otu005060	Bacteria(100);Bacteroidota(100);Bacteroidia(100);Flavobacteriales(100);Flavobacteriaceae(100);Flavobacterium(100);
																				Otu005061	Bacteria(100);Acidobacteriota(100);Acidobacteriae(100);Subgroup_15(100);Subgroup_15_fa(100);Subgroup_15_ge(100);
																				Otu005062	Bacteria(100);Actinobacteriota(100);Actinobacteria(100);Frankiales(100);uncultured(67);uncultured_ge(67);
																				Otu005063	Bacteria(100);Bacteria_unclassified(100);Bacteria_unclassified(100);Bacteria_unclassified(100);Bacteria_unclassified(100);Bacteria_unclassified(100);
																				Otu005064	Bacteria(100);Bdellovibrionota(100);Bdellovibrionia(100);Bdellovibrionales(100);Bdellovibrionaceae(100);Bdellovibrio(100);
																				Otu005065	Bacteria(100);Dependentiae(100);Babeliae(100);Babeliales(100);Babeliales_unclassified(63);Babeliales_unclassified(63);
																				Otu005066	Bacteria(100);Planctomycetota(100);Planctomycetes(100);Pirellulales(100);Pirellulaceae(100);Pirellula(100);
																				Otu005067	Bacteria(100);Planctomycetota(100);Phycisphaerae(100);Phycisphaerales(100);Phycisphaeraceae(100);SM1A02(100);
																				Otu005068	Bacteria(100);Bacteroidota(100);Bacteroidia(100);Chitinophagales(100);Chitinophagaceae(100);Aurantisolimonas(100);
																				Otu005069	Bacteria(100);Bacteroidota(100);Bacteroidia(100);Sphingobacteriales(100);env.OPS_17(100);env.OPS_17_ge(100);
																				Otu005070	Bacteria(100);Bacteroidota(100);Bacteroidia(100);Sphingobacteriales(100);FFCH9454(54);FFCH9454_ge(54);
																				Otu005071	Bacteria(100);Armatimonadota(100);Armatimonadia(100);Armatimonadales(100);Armatimonadales_fa(100);Armatimonadales_ge(100);
																				Otu005072	Bacteria(100);Acidobacteriota(100);Subgroup_20(100);Subgroup_20_or(100);Subgroup_20_fa(100);Subgroup_20_ge(100);
																				Otu005073	Bacteria(100);Bacteroidota(100);Bacteroidia(100);Sphingobacteriales(100);env.OPS_17(100);env.OPS_17_ge(100);
																				Otu005074	Bacteria(100);Proteobacteria(100);Alphaproteobacteria(100);Alphaproteobacteria_unclassified(100);Alphaproteobacteria_unclassified(100);Alphaproteobacteria_unclassified(100);
																				Otu005075	Bacteria(100);Verrucomicrobiota(100);Verrucomicrobiae(100);Pedosphaerales(100);Pedosphaeraceae(100);Ellin516(97);
																				Otu005076	Bacteria(100);Proteobacteria(100);Gammaproteobacteria(100);Gammaproteobacteria_unclassified(100);Gammaproteobacteria_unclassified(100);Gammaproteobacteria_unclassified(100);
																				Otu005077	Bacteria(100);Acidobacteriota(100);Subgroup_5(100);Subgroup_5_or(100);Subgroup_5_fa(100);Subgroup_5_ge(100);
																				Otu005078	Bacteria(100);Spirochaetota(100);Spirochaetia(100);Spirochaetales(100);Spirochaetaceae(100);Spirochaeta_2(100);
																				Otu005079	Bacteria(100);Planctomycetota(100);Planctomycetes(100);Gemmatales(100);Gemmataceae(100);Gemmata(100);
																				Otu005080	Bacteria(100);Planctomycetota(100);Pla4_lineage(100);Pla4_lineage_or(100);Pla4_lineage_fa(100);Pla4_lineage_ge(100);
																				Otu005081	Bacteria(100);Proteobacteria(100);Gammaproteobacteria(100);Burkholderiales(100);Rhodocyclaceae(100);Dechloromonas(96);
																				Otu005082	Bacteria(100);Planctomycetota(100);Planctomycetes(100);Gemmatales(100);Gemmataceae(100);uncultured(100);
																				Otu005083	Bacteria(100);Patescibacteria(100);Microgenomatia(100);Candidatus_Woesebacteria(100);Candidatus_Woesebacteria_fa(100);Candidatus_Woesebacteria_ge(100);
																				Otu005084	Bacteria(100);Gemmatimonadota(100);Gemmatimonadetes(100);Gemmatimonadales(100);Gemmatimonadaceae(100);Gemmatimonas(100);
																				Otu005085	Bacteria(100);Myxococcota(100);Polyangia(100);Polyangiales(100);Sandaracinaceae(100);uncultured(98);
																				Otu005086	Bacteria(100);Bacteroidota(100);Bacteroidia(100);Cytophagales(100);Cytophagaceae(100);Sporocytophaga(100);
																				Otu005087	Bacteria(100);Planctomycetota(100);Planctomycetes(100);Pirellulales(100);Pirellulaceae(100);Pirellulaceae_unclassified(99);
																				Otu005088	Bacteria(100);Proteobacteria(100);Gammaproteobacteria(100);Diplorickettsiales(100);Diplorickettsiaceae(100);Aquicella(100);
																				Otu005089	Bacteria(100);Proteobacteria(100);Gammaproteobacteria(100);Burkholderiales(100);TRA3-20(88);TRA3-20_ge(88);
																				Otu005090	Bacteria(100);Acidobacteriota(100);Acidobacteriae(100);Solibacterales(100);Solibacteraceae(100);Candidatus_Solibacter(100);
																				Otu005091	Bacteria(100);Acidobacteriota(100);Acidobacteriae(100);Solibacterales(99);Solibacteraceae(99);Candidatus_Solibacter(99);
																				Otu005092	Bacteria(100);Planctomycetota(100);vadinHA49(100);vadinHA49_or(100);vadinHA49_fa(100);vadinHA49_ge(100);
																				Otu005093	Bacteria(100);Bacteria_unclassified(100);Bacteria_unclassified(100);Bacteria_unclassified(100);Bacteria_unclassified(100);Bacteria_unclassified(100);
																				Otu005094	Bacteria(100);Patescibacteria(100);Parcubacteria(100);Parcubacteria_unclassified(100);Parcubacteria_unclassified(100);Parcubacteria_unclassified(100);
																				Otu005095	Bacteria(100);Planctomycetota(100);Planctomycetes(100);Gemmatales(100);Gemmataceae(100);uncultured(97);
																				Otu005096	Bacteria(100);Myxococcota(100);Polyangia(100);Polyangiales(100);Polyangiaceae(100);Polyangiaceae_unclassified(60);
																				Otu005097	Bacteria(100);Gemmatimonadota(100);Gemmatimonadetes(100);Gemmatimonadales(100);Gemmatimonadaceae(100);Gemmatimonadaceae_unclassified(100);
																				Otu005098	Bacteria(100);Patescibacteria(100);Saccharimonadia(100);Saccharimonadales(100);Saccharimonadales_fa(81);Saccharimonadales_ge(81);
																				Otu005099	Bacteria(100);Gemmatimonadota(100);Gemmatimonadetes(100);Gemmatimonadales(100);Gemmatimonadaceae(100);Gemmatimonadaceae_unclassified(100);
																				Otu005100	Bacteria(100);Planctomycetota(100);Phycisphaerae(100);Phycisphaerales(100);Phycisphaeraceae(100);Phycisphaeraceae_unclassified(65);
																				Otu005101	Bacteria(100);Latescibacterota(100);Latescibacterota_cl(100);Latescibacterota_or(100);Latescibacterota_fa(100);Latescibacterota_ge(100);
																				Otu005102	Bacteria(100);Bacteroidota(100);Bacteroidia(100);Flavobacteriales(100);Flavobacteriaceae(100);Flavobacterium(100);
																				Otu005103	Bacteria(100);Patescibacteria(100);Parcubacteria(100);Parcubacteria_unclassified(100);Parcubacteria_unclassified(100);Parcubacteria_unclassified(100);
																				Otu005104	Bacteria(100);Chloroflexi(100);Ktedonobacteria(100);Ktedonobacterales(100);Ktedonobacteraceae(100);HSB_OF53-F07(100);
																				Otu005105	Bacteria(100);Myxococcota(100);Polyangia(100);Haliangiales(100);Haliangiaceae(100);Haliangium(100);
																				Otu005106	Bacteria(100);Planctomycetota(100);Planctomycetes(100);Gemmatales(100);Gemmataceae(100);Gemmataceae_unclassified(99);
																				Otu005107	Bacteria(100);Patescibacteria(100);Parcubacteria(100);Parcubacteria_or(99);Parcubacteria_fa(99);Parcubacteria_ge(99);
																				Otu005108	Bacteria(100);Actinobacteriota(100);Thermoleophilia(100);Gaiellales(100);Gaiellales_unclassified(100);Gaiellales_unclassified(100);
																				Otu005109	Bacteria(100);Planctomycetota(100);Pla4_lineage(100);Pla4_lineage_or(100);Pla4_lineage_fa(100);Pla4_lineage_ge(100);
																				Otu005110	Bacteria(100);Bacteroidota(100);Bacteroidia(100);Chitinophagales(100);Chitinophagaceae(100);Chitinophagaceae_unclassified(71);
																				Otu005111	Bacteria(100);Planctomycetota(100);Planctomycetes(100);Planctomycetales(100);uncultured(100);uncultured_ge(100);
																				Otu005112	Bacteria(100);Gemmatimonadota(100);S0134_terrestrial_group(100);S0134_terrestrial_group_or(100);S0134_terrestrial_group_fa(100);S0134_terrestrial_group_ge(100);
																				Otu005113	Bacteria(100);Planctomycetota(100);Phycisphaerae(100);Tepidisphaerales(100);WD2101_soil_group(100);WD2101_soil_group_ge(100);
																				Otu005114	Bacteria(100);Bacteria_unclassified(100);Bacteria_unclassified(100);Bacteria_unclassified(100);Bacteria_unclassified(100);Bacteria_unclassified(100);
																				Otu005115	Bacteria(100);Patescibacteria(100);Saccharimonadia(100);Saccharimonadales(100);Saccharimonadales_fa(100);Saccharimonadales_ge(100);
																				Otu005116	Bacteria(100);Bacteroidota(100);Bacteroidia(100);Cytophagales(100);Microscillaceae(100);uncultured(100);
																				Otu005117	Bacteria(100);Proteobacteria(100);Alphaproteobacteria(100);Acetobacterales(100);Acetobacteraceae(100);Acetobacteraceae_unclassified(100);
																				Otu005118	Bacteria(100);Patescibacteria(100);Parcubacteria(100);Parcubacteria_unclassified(100);Parcubacteria_unclassified(100);Parcubacteria_unclassified(100);
																				Otu005119	Bacteria(100);Bacteria_unclassified(100);Bacteria_unclassified(100);Bacteria_unclassified(100);Bacteria_unclassified(100);Bacteria_unclassified(100);
																				Otu005120	Bacteria(100);Actinobacteriota(100);Actinobacteria(100);Micromonosporales(100);Micromonosporaceae(100);Virgisporangium(98);
																				Otu005121	Bacteria(100);Acidobacteriota(100);Blastocatellia(100);Pyrinomonadales(100);Pyrinomonadaceae(100);RB41(100);
																				Otu005122	Bacteria(100);Acidobacteriota(100);Vicinamibacteria(100);Vicinamibacterales(100);Vicinamibacteraceae(100);Vicinamibacteraceae_ge(100);
																				Otu005123	Bacteria(100);Cyanobacteria(100);Vampirivibrionia(100);Obscuribacterales(100);Obscuribacteraceae(100);Obscuribacteraceae_ge(99);
																				Otu005124	Bacteria(100);Planctomycetota(100);Planctomycetes(100);Gemmatales(100);Gemmataceae(100);uncultured(100);
																				Otu005125	Bacteria(100);Bacteria_unclassified(100);Bacteria_unclassified(100);Bacteria_unclassified(100);Bacteria_unclassified(100);Bacteria_unclassified(100);
																				Otu005126	Bacteria(100);Bacteroidota(100);Bacteroidia(100);Chitinophagales(100);Chitinophagaceae(100);Chitinophaga(99);
																				Otu005127	Bacteria(100);Planctomycetota(100);Planctomycetes(100);Pirellulales(100);Pirellulaceae(100);uncultured(100);
																				Otu005128	Bacteria(100);Latescibacterota(100);Latescibacterota_cl(100);Latescibacterota_or(100);Latescibacterota_fa(100);Latescibacterota_ge(100);
																				Otu005129	Bacteria(100);Myxococcota(100);Polyangia(100);Polyangiales(100);Sandaracinaceae(97);uncultured(97);
																				Otu005130	Bacteria(100);Verrucomicrobiota(100);Chlamydiae(100);Chlamydiales(100);Parachlamydiaceae(100);Candidatus_Protochlamydia(69);
																				Otu005131	Bacteria(100);Bacteria_unclassified(100);Bacteria_unclassified(100);Bacteria_unclassified(100);Bacteria_unclassified(100);Bacteria_unclassified(100);
																				Otu005132	Bacteria(100);Proteobacteria(100);Gammaproteobacteria(100);Burkholderiales(100);SC-I-84(96);SC-I-84_ge(96);
																				Otu005133	Bacteria(100);Proteobacteria(100);Alphaproteobacteria(100);Alphaproteobacteria_unclassified(100);Alphaproteobacteria_unclassified(100);Alphaproteobacteria_unclassified(100);
																				Otu005134	Bacteria(100);Chloroflexi(100);Ktedonobacteria(100);Ktedonobacterales(100);Ktedonobacteraceae(100);Ktedonobacteraceae_unclassified(100);
																				Otu005135	Bacteria(100);Bacteria_unclassified(100);Bacteria_unclassified(100);Bacteria_unclassified(100);Bacteria_unclassified(100);Bacteria_unclassified(100);
																				Otu005136	Bacteria(100);Dependentiae(100);Babeliae(100);Babeliales(100);Vermiphilaceae(100);Vermiphilaceae_ge(100);
																				Otu005137	Bacteria(100);Gemmatimonadota(100);Gemmatimonadetes(100);Gemmatimonadales(100);Gemmatimonadaceae(100);Gemmatimonadaceae_unclassified(100);
																				Otu005138	Bacteria(100);Bacteroidota(100);Bacteroidia(100);Chitinophagales(100);Chitinophagaceae(100);Aurantisolimonas(97);
																				Otu005139	Bacteria(100);Planctomycetota(100);Phycisphaerae(100);Phycisphaerales(100);Phycisphaeraceae(100);SM1A02(100);
																				Otu005140	Bacteria(100);Acidobacteriota(100);Vicinamibacteria(100);Subgroup_17(100);Subgroup_17_fa(100);Subgroup_17_ge(100);
																				Otu005141	Bacteria(100);Patescibacteria(100);Parcubacteria(100);Parcubacteria_unclassified(100);Parcubacteria_unclassified(100);Parcubacteria_unclassified(100);
																				Otu005142	Bacteria(100);Bacteroidota(100);Bacteroidia(100);Chitinophagales(100);Chitinophagaceae(100);Edaphobaculum(100);
																				Otu005143	Bacteria(100);Bacteroidota(100);Kapabacteria(100);Kapabacteriales(100);Kapabacteriales_fa(100);Kapabacteriales_ge(100);
																				Otu005144	Bacteria(100);Bacteria_unclassified(100);Bacteria_unclassified(100);Bacteria_unclassified(100);Bacteria_unclassified(100);Bacteria_unclassified(100);
																				Otu005145	Bacteria(100);Bacteroidota(100);Bacteroidia(100);Sphingobacteriales(100);NS11-12_marine_group(100);NS11-12_marine_group_ge(100);
																				Otu005146	Bacteria(100);Patescibacteria(100);Parcubacteria(100);Candidatus_Giovannonibacteria(100);Candidatus_Giovannonibacteria_fa(100);Candidatus_Giovannonibacteria_ge(100);
																				Otu005147	Bacteria(100);WPS-2(100);WPS-2_cl(100);WPS-2_or(100);WPS-2_fa(100);WPS-2_ge(100);
																				Otu005148	Bacteria(100);Proteobacteria(100);Gammaproteobacteria(100);Gammaproteobacteria_Incertae_Sedis(100);Unknown_Family(100);Acidibacter(100);
																				Otu005149	Bacteria(100);Planctomycetota(100);vadinHA49(100);vadinHA49_or(100);vadinHA49_fa(100);vadinHA49_ge(100);
																				Otu005150	Bacteria(100);Bdellovibrionota(100);Oligoflexia(100);0319-6G20(100);0319-6G20_fa(100);0319-6G20_ge(100);
																				Otu005151	Bacteria(100);Cyanobacteria(100);Vampirivibrionia(100);Obscuribacterales(100);Obscuribacteraceae(100);Obscuribacteraceae_ge(100);
																				Otu005152	Bacteria(100);Patescibacteria(100);Saccharimonadia(100);Saccharimonadales(100);LWQ8(96);LWQ8_ge(96);
																				Otu005153	Bacteria(100);Verrucomicrobiota(100);Verrucomicrobiae(100);Pedosphaerales(100);Pedosphaeraceae(100);Pedosphaeraceae_unclassified(99);
																				Otu005154	Bacteria(100);Verrucomicrobiota(100);Verrucomicrobiae(100);Pedosphaerales(100);Pedosphaeraceae(100);Pedosphaeraceae_ge(98);
																				Otu005155	Bacteria(100);Chloroflexi(100);JG30-KF-CM66(100);JG30-KF-CM66_or(100);JG30-KF-CM66_fa(100);JG30-KF-CM66_ge(100);
																				Otu005156	Bacteria(100);Patescibacteria(100);Parcubacteria(100);Candidatus_Adlerbacteria(100);Candidatus_Adlerbacteria_fa(100);Candidatus_Adlerbacteria_ge(100);
																				Otu005157	Bacteria(100);Bacteria_unclassified(100);Bacteria_unclassified(100);Bacteria_unclassified(100);Bacteria_unclassified(100);Bacteria_unclassified(100);
																				Otu005158	Bacteria(100);Acidobacteriota(100);Acidobacteriae(100);Solibacterales(100);Solibacteraceae(100);Candidatus_Solibacter(100);
																				Otu005159	Bacteria(100);Verrucomicrobiota(100);Verrucomicrobiae(100);Pedosphaerales(100);Pedosphaeraceae(100);ADurb.Bin063-1(99);
																				Otu005160	Bacteria(100);Planctomycetota(100);BD7-11(100);BD7-11_or(100);BD7-11_fa(100);BD7-11_ge(100);
																				Otu005161	Bacteria(100);Proteobacteria(100);Alphaproteobacteria(100);Dongiales(100);Dongiaceae(100);Dongia(100);
																				Otu005162	Bacteria(100);Proteobacteria(100);Gammaproteobacteria(100);Diplorickettsiales(100);Diplorickettsiaceae(100);uncultured(98);
																				Otu005163	Bacteria(100);WPS-2(100);WPS-2_cl(100);WPS-2_or(100);WPS-2_fa(100);WPS-2_ge(100);
																				Otu005163	Bacteria(100);WPS-2(100);WPS-2_cl(100);WPS-2_or(100);WPS-2_fa(100);WPS-2_ge(100);

## Sheet: Supplemental Table 3
Supplemental Table 3: Indicator values for fungi indicator OTUs for plant species, depth, and season.
OTUs	Indicator_value	P_value	Indicator	Taxa
Otu00005	0.412	0.009	JDB+Q.rubra	k__Fungi(100);p__Basidiomycota(100);c__Agaricomycetes(100);o__Russulales(100);f__Russulaceae(100);g__Russula(100);s__Russula_cerolens(100);
Otu00008	0.417	0.027	Q.rubra	k__Fungi(100);p__Basidiomycota(100);c__Agaricomycetes(100);o__Agaricales(100);f__Hymenogastraceae(100);g__Hymenogaster(63);s__Hymenogaster_sp(56);
Otu00011	0.345	0.041	DB	k__Fungi(100);p__Basidiomycota(100);c__Agaricomycetes(100);o__Agaricales(100);f__Inocybaceae(100);g__Inocybe(100);s__Inocybe_rupestris(100);
Otu00012	0.587	0.001	Q.rubra	k__Fungi(100);p__Ascomycota(100);c__Pezizomycetes(100);o__Pezizales(100);f__Tuberaceae(100);g__Tuber(100);s__Tuber_arnoldianum(100);
Otu00021	0.461	0.003	J.nigra	k__Fungi(100);k__Fungi_unclassified(100);k__Fungi_unclassified(100);k__Fungi_unclassified(100);k__Fungi_unclassified(100);k__Fungi_unclassified(100);k__Fungi_unclassified(100);
Otu00025	0.303	0.005	DB	k__Fungi(100);p__Basidiomycota(100);p__Basidiomycota_unclassified(100);p__Basidiomycota_unclassified(100);p__Basidiomycota_unclassified(100);p__Basidiomycota_unclassified(100);p__Basidiomycota_unclassified(100);
Otu00032	0.39	0.013	Q.rubra	k__Fungi(100);p__Basidiomycota(100);c__Agaricomycetes(100);o__Agaricales(100);f__Amanitaceae(100);g__Amanita(100);g__Amanita_unclassified(100);
Otu00034	0.35	0.014	Q.rubra	k__Fungi(100);p__Ascomycota(100);c__Dothideomycetes(100);o__Mycosphaerellales(100);f__Mycosphaerellaceae(100);g__Ramularia(100);s__Ramularia_armoraciae(91);
Otu00037	0.385	0.023	J.nigra+Q.rubra	k__Fungi(100);p__Ascomycota(100);c__Leotiomycetes(100);o__Thelebolales(100);f__Pseudeurotiaceae(98);g__Pseudeurotium(98);s__Pseudeurotium_hygrophilum(62);
Otu00038	0.295	0.012	Q.rubra	k__Fungi(100);p__Ascomycota(100);c__Leotiomycetes(100);o__Leotiales(98);f__Leotiaceae(98);g__Leotia(98);s__Leotia_lubrica(98);
Otu00040	0.3	0.029	Q.rubra	k__Fungi(100);p__Mortierellomycota(100);c__Mortierellomycetes(100);o__Mortierellales(100);f__Mortierellaceae(100);g__Mortierella(100);s__Mortierella_angusta(73);
Otu00042	0.442	0.002	J.nigra	k__Fungi(100);p__Ascomycota(100);c__Sordariomycetes(100);o__Hypocreales(100);f__Hypocreaceae(100);g__Trichoderma(100);g__Trichoderma_unclassified(100);
Otu00045	0.323	0.008	Q.rubra	k__Fungi(100);p__Basidiomycota(100);c__Agaricomycetes(100);o__Agaricales(100);o__Agaricales_unclassified(100);o__Agaricales_unclassified(100);o__Agaricales_unclassified(100);
Otu00057	0.422	0.006	Q.rubra	k__Fungi(100);p__Ascomycota(100);c__Pezizomycetes(100);o__Pezizales(100);f__Tuberaceae(100);g__Tuber(100);s__Tuber_walkeri(100);
Otu00061	0.575	0.001	Q.rubra	k__Fungi(100);p__Basidiomycota(100);c__Agaricomycetes(100);o__Thelephorales(100);f__Thelephoraceae(100);g__Tomentella(100);s__Tomentella_stipitobasidia(68);
Otu00062	0.441	0.007	DB	k__Fungi(100);p__Ascomycota(100);c__Sordariomycetes(100);o__Branch06(100);f__unclassified(100);g__unclassified(100);s__Branch06_sp(100);
Otu00065	0.29	0.041	J.nigra	k__Fungi(100);p__Ascomycota(100);c__Eurotiomycetes(100);o__Eurotiales(100);f__Trichocomaceae(100);g__Talaromyces(100);g__Talaromyces_unclassified(85);
Otu00073	0.416	0.009	J.nigra+Q.rubra	k__Fungi(100);p__Basidiomycota(100);c__Agaricomycetes(100);c__Agaricomycetes_unclassified(83);c__Agaricomycetes_unclassified(83);c__Agaricomycetes_unclassified(83);c__Agaricomycetes_unclassified(83);
Otu00080	0.432	0.011	Q.rubra	k__Fungi(100);p__Basidiomycota(100);c__Agaricomycetes(100);o__Agaricales(100);f__Hymenogastraceae(100);g__Hymenogaster(100);s__Hymenogaster_arenarius(100);
Otu00089	0.328	0.039	DB	k__Fungi(100);p__Ascomycota(100);c__Sordariomycetes(100);o__Sordariales(100);f__Neoschizotheciaceae(100);g__Apodus(100);s__Apodus_deciduus(88);
Otu00091	0.396	0.009	J.nigra	k__Fungi(100);k__Fungi_unclassified(100);k__Fungi_unclassified(100);k__Fungi_unclassified(100);k__Fungi_unclassified(100);k__Fungi_unclassified(100);k__Fungi_unclassified(100);
Otu00095	0.333	0.05	DB	k__Fungi(100);p__Ascomycota(100);c__Sordariomycetes(100);o__Sordariales(100);f__Lasiosphaeriaceae(77);g__Schizothecium(77);g__Schizothecium_unclassified(76);
Otu00096	0.42	0.019	J.nigra+Q.rubra	k__Fungi(100);p__Basidiomycota(92);p__Basidiomycota_unclassified(92);p__Basidiomycota_unclassified(92);p__Basidiomycota_unclassified(92);p__Basidiomycota_unclassified(92);p__Basidiomycota_unclassified(92);
Otu00106	0.36	0.005	J.nigra	k__Fungi(100);k__Fungi_unclassified(100);k__Fungi_unclassified(100);k__Fungi_unclassified(100);k__Fungi_unclassified(100);k__Fungi_unclassified(100);k__Fungi_unclassified(100);
Otu00109	0.404	0.003	J.nigra	k__Fungi(100);k__Fungi_unclassified(99);k__Fungi_unclassified(99);k__Fungi_unclassified(99);k__Fungi_unclassified(99);k__Fungi_unclassified(99);k__Fungi_unclassified(99);
Otu00111	0.381	0.016	Q.rubra	k__Fungi(100);p__Basidiomycota(100);c__Agaricomycetes(100);o__Thelephorales(100);f__Thelephoraceae(100);g__Tomentella(100);s__Tomentella_stipitobasidia(85);
Otu00112	0.411	0.004	Q.rubra	k__Fungi(100);p__Basidiomycota(100);c__Agaricomycetes(100);o__Agaricales(100);f__Inocybaceae(100);g__Inocybe(100);s__Inocybe_radiata(100);
Otu00115	0.319	0.004	DB	k__Fungi(100);p__Basidiomycota(100);p__Basidiomycota_unclassified(100);p__Basidiomycota_unclassified(100);p__Basidiomycota_unclassified(100);p__Basidiomycota_unclassified(100);p__Basidiomycota_unclassified(100);
Otu00130	0.379	0.019	J.nigra+Q.rubra	k__Fungi(100);p__Ascomycota(100);c__Sordariomycetes(100);o__Hypocreales(100);f__Nectriaceae(100);g__Fusarium(99);g__Fusarium_unclassified(72);
Otu00137	0.373	0.004	J.nigra	k__Fungi(100);k__Fungi_unclassified(93);k__Fungi_unclassified(93);k__Fungi_unclassified(93);k__Fungi_unclassified(93);k__Fungi_unclassified(93);k__Fungi_unclassified(93);
Otu00141	0.479	0.004	J.nigra	k__Fungi(100);k__Fungi_unclassified(97);k__Fungi_unclassified(97);k__Fungi_unclassified(97);k__Fungi_unclassified(97);k__Fungi_unclassified(97);k__Fungi_unclassified(97);
Otu00145	0.299	0.036	DB	k__Fungi(100);k__Fungi_unclassified(100);k__Fungi_unclassified(100);k__Fungi_unclassified(100);k__Fungi_unclassified(100);k__Fungi_unclassified(100);k__Fungi_unclassified(100);
Otu00146	0.395	0.014	J.nigra	k__Fungi(100);k__Fungi_unclassified(100);k__Fungi_unclassified(100);k__Fungi_unclassified(100);k__Fungi_unclassified(100);k__Fungi_unclassified(100);k__Fungi_unclassified(100);
Otu00150	0.339	0.016	DB	k__Fungi(100);p__Ascomycota(97);p__Ascomycota_unclassified(97);p__Ascomycota_unclassified(97);p__Ascomycota_unclassified(97);p__Ascomycota_unclassified(97);p__Ascomycota_unclassified(97);
Otu00153	0.335	0.001	DB	k__Fungi(100);k__Fungi_unclassified(100);k__Fungi_unclassified(100);k__Fungi_unclassified(100);k__Fungi_unclassified(100);k__Fungi_unclassified(100);k__Fungi_unclassified(100);
Otu00156	0.51	0.005	DB	k__Fungi(100);p__Ascomycota(100);c__Sordariomycetes(100);o__Hypocreales(100);f__Nectriaceae(100);f__Nectriaceae_unclassified(73);f__Nectriaceae_unclassified(73);
Otu00157	0.321	0.004	Q.rubra	k__Fungi(100);p__Ascomycota(96);p__Ascomycota_unclassified(62);p__Ascomycota_unclassified(62);p__Ascomycota_unclassified(62);p__Ascomycota_unclassified(62);p__Ascomycota_unclassified(62);
Otu00158	0.556	0.002	J.nigra	k__Fungi(100);p__Ascomycota(100);c__Sordariomycetes(100);o__Coniochaetales(100);f__Coniochaetaceae(100);g__Coniochaeta(100);s__Coniochaeta_verticillata(100);
Otu00159	0.341	0.019	DB	k__Fungi(100);p__Ascomycota(100);c__Sordariomycetes(100);o__Hypocreales(100);o__Hypocreales_unclassified(100);o__Hypocreales_unclassified(100);o__Hypocreales_unclassified(100);
Otu00160	0.422	0.006	J.nigra	k__Fungi(100);p__Basidiomycota(88);p__Basidiomycota_unclassified(88);p__Basidiomycota_unclassified(88);p__Basidiomycota_unclassified(88);p__Basidiomycota_unclassified(88);p__Basidiomycota_unclassified(88);
Otu00161	0.264	0.043	Q.rubra	k__Fungi(100);p__Basidiomycota(100);c__Agaricomycetes(100);o__Agaricales(100);f__Hydnangiaceae(100);g__Laccaria(100);s__Laccaria_populina(100);
Otu00162	0.304	0.029	Q.rubra	k__Fungi(100);p__Basidiomycota(100);c__Agaricomycetes(100);o__Agaricales(100);f__Cortinariaceae(100);g__Phlegmacium(100);s__Phlegmacium_pardinum(100);
Otu00163	0.537	0.001	J.nigra	k__Fungi(100);p__Ascomycota(100);c__Dothideomycetes(100);o__Pleosporales(100);f__Melanommataceae(100);g__Pleotrichocladium(100);s__Pleotrichocladium_opacum(100);
Otu00164	0.382	0.023	Q.rubra	k__Fungi(100);k__Fungi_unclassified(100);k__Fungi_unclassified(100);k__Fungi_unclassified(100);k__Fungi_unclassified(100);k__Fungi_unclassified(100);k__Fungi_unclassified(100);
Otu00167	0.505	0.001	J.nigra	k__Fungi(100);p__Basidiomycota(100);p__Basidiomycota_unclassified(100);p__Basidiomycota_unclassified(100);p__Basidiomycota_unclassified(100);p__Basidiomycota_unclassified(100);p__Basidiomycota_unclassified(100);
Otu00170	0.309	0.047	Q.rubra	k__Fungi(100);p__Ascomycota(100);c__Eurotiomycetes(100);o__Eurotiales(100);f__Aspergillaceae(100);f__Aspergillaceae_unclassified(100);f__Aspergillaceae_unclassified(100);
Otu00177	0.377	0.015	J.nigra	k__Fungi(100);p__Basidiomycota(100);c__Agaricomycetes(100);o__Agaricales(100);f__Hymenogastraceae(100);g__Hymenogaster(100);s__Hymenogaster_rubyensis(100);
Otu00178	0.378	0.025	J.nigra	k__Fungi(100);k__Fungi_unclassified(91);k__Fungi_unclassified(91);k__Fungi_unclassified(91);k__Fungi_unclassified(91);k__Fungi_unclassified(91);k__Fungi_unclassified(91);
Otu00179	0.31	0.046	J.nigra	k__Fungi(100);k__Fungi_unclassified(100);k__Fungi_unclassified(100);k__Fungi_unclassified(100);k__Fungi_unclassified(100);k__Fungi_unclassified(100);k__Fungi_unclassified(100);
Otu00180	0.452	0.006	J.nigra	k__Fungi(100);p__Basidiomycota(100);c__Agaricomycetes(100);o__Polyporales(100);f__Ganodermataceae(100);g__Ganoderma(100);s__Ganoderma_applanatum(95);
Otu00184	0.433	0.002	J.nigra	k__Fungi(100);k__Fungi_unclassified(100);k__Fungi_unclassified(100);k__Fungi_unclassified(100);k__Fungi_unclassified(100);k__Fungi_unclassified(100);k__Fungi_unclassified(100);
Otu00188	0.301	0.004	DB	k__Fungi(100);p__Ascomycota(100);c__Sordariomycetes(100);c__Sordariomycetes_unclassified(100);c__Sordariomycetes_unclassified(100);c__Sordariomycetes_unclassified(100);c__Sordariomycetes_unclassified(100);
Otu00196	0.373	0.028	J.nigra	k__Fungi(100);p__Ascomycota(100);c__Dothideomycetes(100);o__Mycosphaerellales(100);f__Extremaceae(100);g__Paradevriesia(100);s__Paradevriesia_pseudoamericana(100);
Otu00197	0.48	0.002	J.nigra	k__Fungi(100);p__Basidiomycota(100);p__Basidiomycota_unclassified(100);p__Basidiomycota_unclassified(100);p__Basidiomycota_unclassified(100);p__Basidiomycota_unclassified(100);p__Basidiomycota_unclassified(100);
Otu00198	0.408	0.015	J.nigra	k__Fungi(100);k__Fungi_unclassified(57);k__Fungi_unclassified(57);k__Fungi_unclassified(57);k__Fungi_unclassified(57);k__Fungi_unclassified(57);k__Fungi_unclassified(57);
Otu00203	0.39	0.026	J.nigra	k__Fungi(100);p__Ascomycota(100);c__Sordariomycetes(100);c__Sordariomycetes_unclassified(97);c__Sordariomycetes_unclassified(97);c__Sordariomycetes_unclassified(97);c__Sordariomycetes_unclassified(97);
Otu00206	0.461	0.001	J.nigra	k__Fungi(100);p__Basidiomycota(84);p__Basidiomycota_unclassified(84);p__Basidiomycota_unclassified(84);p__Basidiomycota_unclassified(84);p__Basidiomycota_unclassified(84);p__Basidiomycota_unclassified(84);
Otu00208	0.399	0.009	DB	k__Fungi(100);p__Basidiomycota(100);c__Agaricomycetes(100);o__Agaricales(99);f__Entolomataceae(98);g__unclassified(98);s__Entolomataceae_sp(98);
Otu00209	0.357	0.016	J.nigra	k__Fungi(100);k__Fungi_unclassified(100);k__Fungi_unclassified(100);k__Fungi_unclassified(100);k__Fungi_unclassified(100);k__Fungi_unclassified(100);k__Fungi_unclassified(100);
Otu00211	0.25	0.019	DB	k__Fungi(100);p__Ascomycota(100);c__Dothideomycetes(100);o__Pleosporales(100);f__Phaeosphaeriaceae(100);g__Setophoma(100);s__Setophoma_terrestris(100);
Otu00212	0.415	0.002	J.nigra	k__Fungi(100);k__Fungi_unclassified(77);k__Fungi_unclassified(77);k__Fungi_unclassified(77);k__Fungi_unclassified(77);k__Fungi_unclassified(77);k__Fungi_unclassified(77);
Otu00213	0.423	0.007	J.nigra	k__Fungi(100);k__Fungi_unclassified(100);k__Fungi_unclassified(100);k__Fungi_unclassified(100);k__Fungi_unclassified(100);k__Fungi_unclassified(100);k__Fungi_unclassified(100);
Otu00216	0.354	0.003	J.nigra	k__Fungi(100);k__Fungi_unclassified(100);k__Fungi_unclassified(100);k__Fungi_unclassified(100);k__Fungi_unclassified(100);k__Fungi_unclassified(100);k__Fungi_unclassified(100);
Otu00217	0.428	0.008	DB	k__Fungi(100);k__Fungi_unclassified(100);k__Fungi_unclassified(100);k__Fungi_unclassified(100);k__Fungi_unclassified(100);k__Fungi_unclassified(100);k__Fungi_unclassified(100);
Otu00219	0.421	0.017	J.nigra	k__Fungi(100);k__Fungi_unclassified(100);k__Fungi_unclassified(100);k__Fungi_unclassified(100);k__Fungi_unclassified(100);k__Fungi_unclassified(100);k__Fungi_unclassified(100);
Otu00228	0.409	0.012	J.nigra	k__Fungi(100);k__Fungi_unclassified(100);k__Fungi_unclassified(100);k__Fungi_unclassified(100);k__Fungi_unclassified(100);k__Fungi_unclassified(100);k__Fungi_unclassified(100);
Otu00232	0.487	0.003	DB	k__Fungi(100);p__Basidiomycota(100);c__Agaricomycetes(100);c__Agaricomycetes_unclassified(99);c__Agaricomycetes_unclassified(99);c__Agaricomycetes_unclassified(99);c__Agaricomycetes_unclassified(99);
Otu00237	0.302	0.026	J.nigra	k__Fungi(100);p__Basidiomycota(100);p__Basidiomycota_unclassified(100);p__Basidiomycota_unclassified(100);p__Basidiomycota_unclassified(100);p__Basidiomycota_unclassified(100);p__Basidiomycota_unclassified(100);
Otu00248	0.408	0.014	J.nigra	k__Fungi(100);k__Fungi_unclassified(94);k__Fungi_unclassified(94);k__Fungi_unclassified(94);k__Fungi_unclassified(94);k__Fungi_unclassified(94);k__Fungi_unclassified(94);
Otu00256	0.26	0.032	J.nigra	k__Fungi(100);p__Chytridiomycota(100);c__Chytridiomycetes(100);o__Chytridiales(100);f__Chytridiales_fam_Incertae_sedis(100);g__unclassified(100);s__Chytridiales_sp(100);
Otu00264	0.414	0.013	J.nigra	k__Fungi(100);p__Basidiomycota(96);p__Basidiomycota_unclassified(95);p__Basidiomycota_unclassified(95);p__Basidiomycota_unclassified(95);p__Basidiomycota_unclassified(95);p__Basidiomycota_unclassified(95);
Otu00266	0.262	0.018	DB	k__Fungi(100);p__Ascomycota(100);c__Dothideomycetes(100);o__Pleosporales(100);f__Pleosporaceae(100);g__Alternaria(100);s__Alternaria_infectoria(94);
Otu00269	0.372	0.009	J.nigra	k__Fungi(100);k__Fungi_unclassified(100);k__Fungi_unclassified(100);k__Fungi_unclassified(100);k__Fungi_unclassified(100);k__Fungi_unclassified(100);k__Fungi_unclassified(100);
Otu00271	0.24	0.04	DB	k__Fungi(100);p__Basidiomycota(100);c__Agaricomycetes(100);o__Agaricales(100);f__Hymenogastraceae(100);g__Hymenogaster(100);s__Hymenogaster_arenarius(100);
Otu00273	0.431	0.001	J.nigra	k__Fungi(100);p__Ascomycota(100);c__Sordariomycetes(100);c__Sordariomycetes_unclassified(100);c__Sordariomycetes_unclassified(100);c__Sordariomycetes_unclassified(100);c__Sordariomycetes_unclassified(100);
Otu00275	0.253	0.013	DB	k__Fungi(100);k__Fungi_unclassified(96);k__Fungi_unclassified(96);k__Fungi_unclassified(96);k__Fungi_unclassified(96);k__Fungi_unclassified(96);k__Fungi_unclassified(96);
Otu00276	0.343	0.002	DB	k__Fungi(100);p__Basidiomycota(88);p__Basidiomycota_unclassified(87);p__Basidiomycota_unclassified(87);p__Basidiomycota_unclassified(87);p__Basidiomycota_unclassified(87);p__Basidiomycota_unclassified(87);
Otu00280	0.413	0.016	J.nigra	k__Fungi(100);p__Basidiomycota(98);p__Basidiomycota_unclassified(98);p__Basidiomycota_unclassified(98);p__Basidiomycota_unclassified(98);p__Basidiomycota_unclassified(98);p__Basidiomycota_unclassified(98);
Otu00281	0.288	0.015	J.nigra	k__Fungi(100);k__Fungi_unclassified(100);k__Fungi_unclassified(100);k__Fungi_unclassified(100);k__Fungi_unclassified(100);k__Fungi_unclassified(100);k__Fungi_unclassified(100);
Otu00283	0.356	0.022	J.nigra	k__Fungi(100);k__Fungi_unclassified(96);k__Fungi_unclassified(96);k__Fungi_unclassified(96);k__Fungi_unclassified(96);k__Fungi_unclassified(96);k__Fungi_unclassified(96);
Otu00288	0.399	0.017	DB	k__Fungi(100);p__Basidiomycota(100);p__Basidiomycota_unclassified(100);p__Basidiomycota_unclassified(100);p__Basidiomycota_unclassified(100);p__Basidiomycota_unclassified(100);p__Basidiomycota_unclassified(100);
Otu00290	0.415	0.005	J.nigra	k__Fungi(100);p__Basidiomycota(100);p__Basidiomycota_unclassified(100);p__Basidiomycota_unclassified(100);p__Basidiomycota_unclassified(100);p__Basidiomycota_unclassified(100);p__Basidiomycota_unclassified(100);
Otu00291	0.406	0.017	J.nigra	k__Fungi(100);k__Fungi_unclassified(100);k__Fungi_unclassified(100);k__Fungi_unclassified(100);k__Fungi_unclassified(100);k__Fungi_unclassified(100);k__Fungi_unclassified(100);
Otu00294	0.471	0.002	DB	k__Fungi(100);k__Fungi_unclassified(89);k__Fungi_unclassified(89);k__Fungi_unclassified(89);k__Fungi_unclassified(89);k__Fungi_unclassified(89);k__Fungi_unclassified(89);
Otu00296	0.352	0.011	DB	k__Fungi(100);p__Ascomycota(100);c__Sordariomycetes(100);o__Hypocreales(100);f__Nectriaceae(100);f__Nectriaceae_unclassified(84);f__Nectriaceae_unclassified(84);
Otu00300	0.341	0.05	J.nigra	k__Fungi(100);p__Basidiomycota(100);p__Basidiomycota_unclassified(100);p__Basidiomycota_unclassified(100);p__Basidiomycota_unclassified(100);p__Basidiomycota_unclassified(100);p__Basidiomycota_unclassified(100);
Otu00302	0.366	0.038	Q.rubra	k__Fungi(100);p__Basidiomycota(88);p__Basidiomycota_unclassified(88);p__Basidiomycota_unclassified(88);p__Basidiomycota_unclassified(88);p__Basidiomycota_unclassified(88);p__Basidiomycota_unclassified(88);
Otu00305	0.333	0.038	Q.rubra	k__Fungi(100);p__Ascomycota(100);c__GS35(100);o__GS35_ord_Incertae_sedis(100);f__unclassified(100);g__unclassified(100);s__GS35_ord_Incertae_sedis_sp(100);
Otu00313	0.257	0.026	DB	k__Fungi(100);k__Fungi_unclassified(100);k__Fungi_unclassified(100);k__Fungi_unclassified(100);k__Fungi_unclassified(100);k__Fungi_unclassified(100);k__Fungi_unclassified(100);
Otu00314	0.479	0.001	Q.rubra	k__Fungi(100);p__Ascomycota(100);c__Pezizomycetes(100);o__Pezizales(100);f__Tuberaceae(100);g__Tuber(100);s__Tuber_walkeri(100);
Otu00316	0.573	0.001	J.nigra	k__Fungi(100);p__Basidiomycota(100);c__Agaricomycetes(100);o__Cantharellales(100);f__Ceratobasidiaceae(100);f__Ceratobasidiaceae_unclassified(100);f__Ceratobasidiaceae_unclassified(100);
Otu00318	0.259	0.05	J.nigra	k__Fungi(100);k__Fungi_unclassified(100);k__Fungi_unclassified(100);k__Fungi_unclassified(100);k__Fungi_unclassified(100);k__Fungi_unclassified(100);k__Fungi_unclassified(100);
Otu00323	0.451	0.002	J.nigra	k__Fungi(100);p__Basidiomycota(100);c__Agaricomycetes(100);o__Cantharellales(100);f__Cantharellales_fam_Incertae_sedis(100);g__Minimedusa(100);s__Minimedusa_polyspora(100);
Otu00327	0.391	0.024	J.nigra	k__Fungi(100);p__Basidiomycota(68);p__Basidiomycota_unclassified(68);p__Basidiomycota_unclassified(68);p__Basidiomycota_unclassified(68);p__Basidiomycota_unclassified(68);p__Basidiomycota_unclassified(68);
Otu00334	0.285	0.004	DB	k__Fungi(100);k__Fungi_unclassified(60);k__Fungi_unclassified(60);k__Fungi_unclassified(60);k__Fungi_unclassified(60);k__Fungi_unclassified(60);k__Fungi_unclassified(60);
Otu00337	0.349	0.027	J.nigra	k__Fungi(100);p__Basidiomycota(99);p__Basidiomycota_unclassified(99);p__Basidiomycota_unclassified(99);p__Basidiomycota_unclassified(99);p__Basidiomycota_unclassified(99);p__Basidiomycota_unclassified(99);
Otu00339	0.32	0.008	J.nigra	k__Fungi(100);k__Fungi_unclassified(98);k__Fungi_unclassified(98);k__Fungi_unclassified(98);k__Fungi_unclassified(98);k__Fungi_unclassified(98);k__Fungi_unclassified(98);
Otu00340	0.379	0.032	DB	k__Fungi(100);p__Ascomycota(100);c__Sordariomycetes(100);o__Glomerellales(100);f__Plectosphaerellaceae(100);f__Plectosphaerellaceae_unclassified(88);f__Plectosphaerellaceae_unclassified(88);
Otu00344	0.574	0.001	J.nigra	k__Fungi(100);p__Basidiomycota(100);c__Agaricomycetes(100);o__Agaricales(100);f__Hymenogastraceae(52);f__Hymenogastraceae_unclassified(52);f__Hymenogastraceae_unclassified(52);
Otu00346	0.353	0.039	J.nigra	k__Fungi(100);p__Ascomycota(100);c__Taphrinomycetes(100);o__Taphrinales(100);f__Taphrinaceae(100);g__Taphrina(100);g__Taphrina_unclassified(82);
Otu00347	0.494	0.004	Q.rubra	k__Fungi(100);k__Fungi_unclassified(100);k__Fungi_unclassified(100);k__Fungi_unclassified(100);k__Fungi_unclassified(100);k__Fungi_unclassified(100);k__Fungi_unclassified(100);
Otu00351	0.485	0.003	J.nigra+Q.rubra	k__Fungi(100);p__Basidiomycota(100);p__Basidiomycota_unclassified(81);p__Basidiomycota_unclassified(81);p__Basidiomycota_unclassified(81);p__Basidiomycota_unclassified(81);p__Basidiomycota_unclassified(81);
Otu00364	0.418	0.005	J.nigra	k__Fungi(100);k__Fungi_unclassified(99);k__Fungi_unclassified(99);k__Fungi_unclassified(99);k__Fungi_unclassified(99);k__Fungi_unclassified(99);k__Fungi_unclassified(99);
Otu00366	0.366	0.011	DB	k__Fungi(100);k__Fungi_unclassified(100);k__Fungi_unclassified(100);k__Fungi_unclassified(100);k__Fungi_unclassified(100);k__Fungi_unclassified(100);k__Fungi_unclassified(100);
Otu00368	0.325	0.037	J.nigra	k__Fungi(100);p__Ascomycota(100);c__Sordariomycetes(100);o__Hypocreales(100);f__Stachybotryaceae(100);g__Striaticonidium(100);s__Striaticonidium_brachysporum(100);
Otu00369	0.43	0.005	J.nigra	k__Fungi(100);p__Ascomycota(100);c__Sordariomycetes(100);o__Microascales(100);f__Microascaceae(100);g__Enterocarpus(100);s__Enterocarpus_grenotii(100);
Otu00372	0.261	0.039	Q.rubra	k__Fungi(100);p__Basidiomycota(100);c__Agaricomycetes(100);o__Thelephorales(100);f__Thelephoraceae(100);g__Tomentella(100);s__Tomentella_stipitobasidia(81);
Otu00377	0.33	0.009	J.nigra	k__Fungi(100);k__Fungi_unclassified(98);k__Fungi_unclassified(98);k__Fungi_unclassified(98);k__Fungi_unclassified(98);k__Fungi_unclassified(98);k__Fungi_unclassified(98);
Otu00382	0.4	0.009	DB	k__Fungi(100);k__Fungi_unclassified(100);k__Fungi_unclassified(100);k__Fungi_unclassified(100);k__Fungi_unclassified(100);k__Fungi_unclassified(100);k__Fungi_unclassified(100);
Otu00384	0.425	0.002	J.nigra	k__Fungi(100);k__Fungi_unclassified(100);k__Fungi_unclassified(100);k__Fungi_unclassified(100);k__Fungi_unclassified(100);k__Fungi_unclassified(100);k__Fungi_unclassified(100);
Otu00386	0.397	0.004	J.nigra	k__Fungi(100);k__Fungi_unclassified(100);k__Fungi_unclassified(100);k__Fungi_unclassified(100);k__Fungi_unclassified(100);k__Fungi_unclassified(100);k__Fungi_unclassified(100);
Otu00402	0.39	0.03	Q.rubra	k__Fungi(100);k__Fungi_unclassified(100);k__Fungi_unclassified(100);k__Fungi_unclassified(100);k__Fungi_unclassified(100);k__Fungi_unclassified(100);k__Fungi_unclassified(100);
Otu00407	0.417	0.009	J.nigra	k__Fungi(100);p__Basidiomycota(100);p__Basidiomycota_unclassified(100);p__Basidiomycota_unclassified(100);p__Basidiomycota_unclassified(100);p__Basidiomycota_unclassified(100);p__Basidiomycota_unclassified(100);
Otu00410	0.349	0.03	Q.rubra	k__Fungi(100);p__Ascomycota(100);c__Dothideomycetes(99);c__Dothideomycetes_unclassified(79);c__Dothideomycetes_unclassified(79);c__Dothideomycetes_unclassified(79);c__Dothideomycetes_unclassified(79);
Otu00415	0.483	0.001	J.nigra	k__Fungi(100);k__Fungi_unclassified(100);k__Fungi_unclassified(100);k__Fungi_unclassified(100);k__Fungi_unclassified(100);k__Fungi_unclassified(100);k__Fungi_unclassified(100);
Otu00416	0.554	0.001	J.nigra	k__Fungi(100);p__Basidiomycota(99);p__Basidiomycota_unclassified(99);p__Basidiomycota_unclassified(99);p__Basidiomycota_unclassified(99);p__Basidiomycota_unclassified(99);p__Basidiomycota_unclassified(99);
Otu00419	0.311	0.009	J.nigra	k__Fungi(100);k__Fungi_unclassified(100);k__Fungi_unclassified(100);k__Fungi_unclassified(100);k__Fungi_unclassified(100);k__Fungi_unclassified(100);k__Fungi_unclassified(100);
Otu00420	0.38	0.016	J.nigra	k__Fungi(100);k__Fungi_unclassified(97);k__Fungi_unclassified(97);k__Fungi_unclassified(97);k__Fungi_unclassified(97);k__Fungi_unclassified(97);k__Fungi_unclassified(97);
Otu00429	0.355	0.041	J.nigra+Q.rubra	k__Fungi(100);p__Ascomycota(100);c__Eurotiomycetes(98);c__Eurotiomycetes_unclassified(98);c__Eurotiomycetes_unclassified(98);c__Eurotiomycetes_unclassified(98);c__Eurotiomycetes_unclassified(98);
Otu00434	0.288	0.021	DB	k__Fungi(100);p__Mortierellomycota(100);c__Mortierellomycetes(100);o__Mortierellales(100);f__Mortierellaceae(100);g__Mortierella(100);s__Mortierella_antarctica(100);
Otu00435	0.341	0.006	J.nigra	k__Fungi(100);k__Fungi_unclassified(96);k__Fungi_unclassified(96);k__Fungi_unclassified(96);k__Fungi_unclassified(96);k__Fungi_unclassified(96);k__Fungi_unclassified(96);
Otu00437	0.29	0.049	Q.rubra	k__Fungi(100);p__Basidiomycota(100);c__Agaricomycetes(94);c__Agaricomycetes_unclassified(82);c__Agaricomycetes_unclassified(82);c__Agaricomycetes_unclassified(82);c__Agaricomycetes_unclassified(82);
Otu00441	0.275	0.007	DB	k__Fungi(100);k__Fungi_unclassified(56);k__Fungi_unclassified(56);k__Fungi_unclassified(56);k__Fungi_unclassified(56);k__Fungi_unclassified(56);k__Fungi_unclassified(56);
Otu00453	0.424	0.014	DB	k__Fungi(100);p__Rozellomycota(100);c__Rozellomycotina_cls_Incertae_sedis(100);o__GS08(100);f__unclassified(100);g__unclassified(100);s__GS08_sp(100);
Otu00469	0.468	0.005	Q.rubra	k__Fungi(100);p__Ascomycota(100);c__Dothideomycetes(99);o__Gloniales(74);f__Gloniaceae(74);f__Gloniaceae_unclassified(72);f__Gloniaceae_unclassified(72);
Otu00475	0.45	0.003	Q.rubra	k__Fungi(100);p__Ascomycota(100);c__Sordariomycetes(100);c__Sordariomycetes_unclassified(100);c__Sordariomycetes_unclassified(100);c__Sordariomycetes_unclassified(100);c__Sordariomycetes_unclassified(100);
Otu00476	0.336	0.016	J.nigra	k__Fungi(100);p__Ascomycota(100);c__Sordariomycetes(100);o__Amphisphaeriales(100);f__Sporocadaceae(100);f__Sporocadaceae_unclassified(100);f__Sporocadaceae_unclassified(100);
Otu00494	0.358	0.016	DB	k__Fungi(100);p__Ascomycota(100);c__Sordariomycetes(100);o__Glomerellales(100);f__Glomerellaceae(100);g__Colletotrichum(100);s__Colletotrichum_cereale(96);
Otu00497	0.454	0.003	J.nigra	k__Fungi(100);p__Basidiomycota(100);p__Basidiomycota_unclassified(100);p__Basidiomycota_unclassified(100);p__Basidiomycota_unclassified(100);p__Basidiomycota_unclassified(100);p__Basidiomycota_unclassified(100);
Otu00500	0.285	0.039	Q.rubra	k__Fungi(100);p__Basidiomycota(100);c__Agaricomycetes(100);o__Boletales(100);f__Boletaceae(100);g__Boletus(100);s__Boletus_variipes(100);
Otu00505	0.405	0.015	J.nigra	k__Fungi(100);k__Fungi_unclassified(100);k__Fungi_unclassified(100);k__Fungi_unclassified(100);k__Fungi_unclassified(100);k__Fungi_unclassified(100);k__Fungi_unclassified(100);
Otu00506	0.439	0.005	Q.rubra	k__Fungi(100);p__Ascomycota(100);c__Sordariomycetes(100);o__Sordariales(100);f__Chaetomiaceae(100);g__Arcopilus(100);s__Arcopilus_amazonicus(100);
Otu00520	0.423	0.008	J.nigra	k__Fungi(100);k__Fungi_unclassified(99);k__Fungi_unclassified(99);k__Fungi_unclassified(99);k__Fungi_unclassified(99);k__Fungi_unclassified(99);k__Fungi_unclassified(99);
Otu00530	0.27	0.017	J.nigra	k__Fungi(100);k__Fungi_unclassified(87);k__Fungi_unclassified(87);k__Fungi_unclassified(87);k__Fungi_unclassified(87);k__Fungi_unclassified(87);k__Fungi_unclassified(87);
Otu00534	0.264	0.015	DB	k__Fungi(100);p__Ascomycota(100);c__Sordariomycetes(100);o__Microascales(100);f__Microascaceae(100);g__Scedosporium(99);s__Scedosporium_dehoogii(98);
Otu00538	0.417	0.007	J.nigra	k__Fungi(100);p__Basidiomycota(99);p__Basidiomycota_unclassified(99);p__Basidiomycota_unclassified(99);p__Basidiomycota_unclassified(99);p__Basidiomycota_unclassified(99);p__Basidiomycota_unclassified(99);
Otu00542	0.292	0.035	DB	k__Fungi(100);p__Ascomycota(54);p__Ascomycota_unclassified(51);p__Ascomycota_unclassified(51);p__Ascomycota_unclassified(51);p__Ascomycota_unclassified(51);p__Ascomycota_unclassified(51);
Otu00543	0.355	0.015	Q.rubra	k__Fungi(100);p__Ascomycota(100);p__Ascomycota_unclassified(97);p__Ascomycota_unclassified(97);p__Ascomycota_unclassified(97);p__Ascomycota_unclassified(97);p__Ascomycota_unclassified(97);
Otu00547	0.403	0.004	DB	k__Fungi(100);k__Fungi_unclassified(100);k__Fungi_unclassified(100);k__Fungi_unclassified(100);k__Fungi_unclassified(100);k__Fungi_unclassified(100);k__Fungi_unclassified(100);
Otu00552	0.354	0.035	Q.rubra	k__Fungi(100);k__Fungi_unclassified(52);k__Fungi_unclassified(52);k__Fungi_unclassified(52);k__Fungi_unclassified(52);k__Fungi_unclassified(52);k__Fungi_unclassified(52);
Otu00563	0.42	0.005	J.nigra	k__Fungi(100);p__Ascomycota(100);c__Leotiomycetes(100);o__Helotiales(100);o__Helotiales_unclassified(100);o__Helotiales_unclassified(100);o__Helotiales_unclassified(100);
Otu00569	0.283	0.005	DB	k__Fungi(100);p__Basidiomycota(99);p__Basidiomycota_unclassified(99);p__Basidiomycota_unclassified(99);p__Basidiomycota_unclassified(99);p__Basidiomycota_unclassified(99);p__Basidiomycota_unclassified(99);
Otu00575	0.458	0.005	J.nigra	k__Fungi(100);p__Ascomycota(100);c__Sordariomycetes(100);c__Sordariomycetes_unclassified(100);c__Sordariomycetes_unclassified(100);c__Sordariomycetes_unclassified(100);c__Sordariomycetes_unclassified(100);
Otu00576	0.394	0.012	J.nigra	k__Fungi(100);k__Fungi_unclassified(73);k__Fungi_unclassified(73);k__Fungi_unclassified(73);k__Fungi_unclassified(73);k__Fungi_unclassified(73);k__Fungi_unclassified(73);
Otu00578	0.382	0.029	J.nigra+Q.rubra	k__Fungi(100);p__Basidiomycota(95);p__Basidiomycota_unclassified(91);p__Basidiomycota_unclassified(91);p__Basidiomycota_unclassified(91);p__Basidiomycota_unclassified(91);p__Basidiomycota_unclassified(91);
Otu00584	0.313	0.01	J.nigra	k__Fungi(100);k__Fungi_unclassified(100);k__Fungi_unclassified(100);k__Fungi_unclassified(100);k__Fungi_unclassified(100);k__Fungi_unclassified(100);k__Fungi_unclassified(100);
Otu00599	0.398	0.007	J.nigra	k__Fungi(100);k__Fungi_unclassified(85);k__Fungi_unclassified(85);k__Fungi_unclassified(85);k__Fungi_unclassified(85);k__Fungi_unclassified(85);k__Fungi_unclassified(85);
Otu00603	0.402	0.009	J.nigra	k__Fungi(100);p__Ascomycota(100);c__Leotiomycetes(100);o__Helotiales(100);o__Helotiales_unclassified(97);o__Helotiales_unclassified(97);o__Helotiales_unclassified(97);
Otu00611	0.383	0.041	J.nigra	k__Fungi(100);p__Ascomycota(100);c__Pezizomycetes(100);o__Pezizales(100);f__Pyronemataceae(100);g__Scutellinia(100);g__Scutellinia_unclassified(100);
Otu00621	0.272	0.026	Q.rubra	k__Fungi(100);p__Basidiomycota(100);p__Basidiomycota_unclassified(100);p__Basidiomycota_unclassified(100);p__Basidiomycota_unclassified(100);p__Basidiomycota_unclassified(100);p__Basidiomycota_unclassified(100);
Otu00624	0.439	0.011	DB	k__Fungi(100);k__Fungi_unclassified(57);k__Fungi_unclassified(57);k__Fungi_unclassified(57);k__Fungi_unclassified(57);k__Fungi_unclassified(57);k__Fungi_unclassified(57);
Otu00647	0.337	0.022	J.nigra	k__Fungi(100);p__Basidiomycota(100);p__Basidiomycota_unclassified(100);p__Basidiomycota_unclassified(100);p__Basidiomycota_unclassified(100);p__Basidiomycota_unclassified(100);p__Basidiomycota_unclassified(100);
Otu00648	0.413	0.013	J.nigra	k__Fungi(100);p__Aphelidiomycota(100);c__Aphelidiomycetes(100);o__unclassified(100);f__unclassified(100);g__unclassified(100);s__Aphelidiomycetes_sp(100);
Otu00661	0.345	0.045	J.nigra+Q.rubra	k__Fungi(100);p__Basidiomycota(97);p__Basidiomycota_unclassified(97);p__Basidiomycota_unclassified(97);p__Basidiomycota_unclassified(97);p__Basidiomycota_unclassified(97);p__Basidiomycota_unclassified(97);
Otu00675	0.449	0.009	Q.rubra	k__Fungi(100);k__Fungi_unclassified(98);k__Fungi_unclassified(98);k__Fungi_unclassified(98);k__Fungi_unclassified(98);k__Fungi_unclassified(98);k__Fungi_unclassified(98);
Otu00676	0.349	0.009	J.nigra	k__Fungi(100);p__Ascomycota(100);c__Sordariomycetes(100);o__Hypocreales(100);f__Nectriaceae(100);g__Thelonectria(82);s__Thelonectria_blackeriella(82);
Otu00678	0.417	0.019	J.nigra+Q.rubra	k__Fungi(100);k__Fungi_unclassified(97);k__Fungi_unclassified(97);k__Fungi_unclassified(97);k__Fungi_unclassified(97);k__Fungi_unclassified(97);k__Fungi_unclassified(97);
Otu00682	0.356	0.037	DB	k__Fungi(100);p__Ascomycota(88);p__Ascomycota_unclassified(88);p__Ascomycota_unclassified(88);p__Ascomycota_unclassified(88);p__Ascomycota_unclassified(88);p__Ascomycota_unclassified(88);
Otu00687	0.352	0.038	J.nigra	k__Fungi(100);p__Basidiomycota(94);p__Basidiomycota_unclassified(94);p__Basidiomycota_unclassified(94);p__Basidiomycota_unclassified(94);p__Basidiomycota_unclassified(94);p__Basidiomycota_unclassified(94);
Otu00689	0.295	0.03	J.nigra	k__Fungi(100);k__Fungi_unclassified(77);k__Fungi_unclassified(77);k__Fungi_unclassified(77);k__Fungi_unclassified(77);k__Fungi_unclassified(77);k__Fungi_unclassified(77);
Otu00691	0.309	0.048	J.nigra	k__Fungi(100);p__Basidiomycota(100);c__Tremellomycetes(100);o__Tremellales(100);f__Bulleribasidiaceae(100);g__Vishniacozyma(100);g__Vishniacozyma_unclassified(98);
Otu00703	0.364	0.036	J.nigra	k__Fungi(100);p__Basidiomycota(76);p__Basidiomycota_unclassified(76);p__Basidiomycota_unclassified(76);p__Basidiomycota_unclassified(76);p__Basidiomycota_unclassified(76);p__Basidiomycota_unclassified(76);
Otu00706	0.382	0.019	DB	k__Fungi(100);p__Ascomycota(100);c__Dothideomycetes(100);o__Pleosporales(100);f__Neopyrenochaetaceae(100);g__Neopyrenochaeta(100);s__Neopyrenochaeta_acicola(100);
Otu00708	0.263	0.039	J.nigra	k__Fungi(100);p__Ascomycota(100);c__Sordariomycetes(100);o__Sordariales(94);o__Sordariales_unclassified(78);o__Sordariales_unclassified(78);o__Sordariales_unclassified(78);
Otu00712	0.393	0.007	J.nigra	k__Fungi(100);p__Basidiomycota(75);p__Basidiomycota_unclassified(75);p__Basidiomycota_unclassified(75);p__Basidiomycota_unclassified(75);p__Basidiomycota_unclassified(75);p__Basidiomycota_unclassified(75);
Otu00715	0.34	0.045	J.nigra	k__Fungi(100);p__Ascomycota(100);c__Eurotiomycetes(100);o__Eurotiales(100);f__Aspergillaceae(100);g__Penicillium(100);s__Penicillium_jensenii(99);
Otu00720	0.372	0.031	J.nigra	k__Fungi(100);k__Fungi_unclassified(97);k__Fungi_unclassified(97);k__Fungi_unclassified(97);k__Fungi_unclassified(97);k__Fungi_unclassified(97);k__Fungi_unclassified(97);
Otu00723	0.396	0.005	DB	k__Fungi(100);p__Ascomycota(100);c__Pezizomycetes(100);o__Pezizales(100);f__Pezizaceae(100);g__Peziza(100);s__Peziza_sp(100);
Otu00727	0.38	0.026	DB	k__Fungi(100);p__Ascomycota(100);c__Sordariomycetes(100);o__Sordariales(100);f__Chaetomiaceae(100);f__Chaetomiaceae_unclassified(69);f__Chaetomiaceae_unclassified(69);
Otu00728	0.53	0.001	Q.rubra	k__Fungi(100);k__Fungi_unclassified(100);k__Fungi_unclassified(100);k__Fungi_unclassified(100);k__Fungi_unclassified(100);k__Fungi_unclassified(100);k__Fungi_unclassified(100);
Otu00730	0.297	0.048	Q.rubra	k__Fungi(100);p__Ascomycota(100);p__Ascomycota_unclassified(100);p__Ascomycota_unclassified(100);p__Ascomycota_unclassified(100);p__Ascomycota_unclassified(100);p__Ascomycota_unclassified(100);
Otu00733	0.404	0.013	Q.rubra	k__Fungi(100);p__Mucoromycota(100);c__Umbelopsidomycetes(100);o__Umbelopsidales(100);f__Umbelopsidaceae(100);g__Umbelopsis(100);g__Umbelopsis_unclassified(59);
Otu00740	0.402	0.02	J.nigra	k__Fungi(100);p__Basidiomycota(100);p__Basidiomycota_unclassified(100);p__Basidiomycota_unclassified(100);p__Basidiomycota_unclassified(100);p__Basidiomycota_unclassified(100);p__Basidiomycota_unclassified(100);
Otu00741	0.499	0.005	J.nigra	k__Fungi(100);k__Fungi_unclassified(56);k__Fungi_unclassified(56);k__Fungi_unclassified(56);k__Fungi_unclassified(56);k__Fungi_unclassified(56);k__Fungi_unclassified(56);
Otu00755	0.353	0.018	J.nigra	k__Fungi(100);p__Ascomycota(100);c__Sordariomycetes(100);o__Hypocreales(100);f__Nectriaceae(100);g__Paracremonium(99);s__Paracremonium_binnewijzendii(99);
Otu00767	0.338	0.05	J.nigra	k__Fungi(100);p__Ascomycota(100);c__Leotiomycetes(100);o__Helotiales(100);f__Discinellaceae(100);g__Gyoerffyella(100);g__Gyoerffyella_unclassified(89);
Otu00768	0.376	0.016	DB	k__Fungi(100);k__Fungi_unclassified(100);k__Fungi_unclassified(100);k__Fungi_unclassified(100);k__Fungi_unclassified(100);k__Fungi_unclassified(100);k__Fungi_unclassified(100);
Otu00769	0.333	0.021	J.nigra	k__Fungi(100);k__Fungi_unclassified(66);k__Fungi_unclassified(66);k__Fungi_unclassified(66);k__Fungi_unclassified(66);k__Fungi_unclassified(66);k__Fungi_unclassified(66);
Otu00771	0.325	0.043	J.nigra	k__Fungi(100);p__Basidiomycota(99);p__Basidiomycota_unclassified(99);p__Basidiomycota_unclassified(99);p__Basidiomycota_unclassified(99);p__Basidiomycota_unclassified(99);p__Basidiomycota_unclassified(99);
Otu00774	0.357	0.047	J.nigra	k__Fungi(100);p__Ascomycota(100);c__Leotiomycetes(100);o__Helotiales(100);o__Helotiales_unclassified(100);o__Helotiales_unclassified(100);o__Helotiales_unclassified(100);
Otu00776	0.246	0.044	DB	k__Fungi(100);p__Ascomycota(98);p__Ascomycota_unclassified(98);p__Ascomycota_unclassified(98);p__Ascomycota_unclassified(98);p__Ascomycota_unclassified(98);p__Ascomycota_unclassified(98);
Otu00783	0.327	0.006	J.nigra	k__Fungi(100);p__Ascomycota(100);c__Sordariomycetes(100);o__Xylariales(98);f__Xylariaceae(52);g__Circinotrichum(52);s__Circinotrichum_maculiforme(52);
Otu00801	0.446	0.001	DB	k__Fungi(100);p__Basidiomycota(89);p__Basidiomycota_unclassified(89);p__Basidiomycota_unclassified(89);p__Basidiomycota_unclassified(89);p__Basidiomycota_unclassified(89);p__Basidiomycota_unclassified(89);
Otu00814	0.405	0.003	DB	k__Fungi(100);p__Chytridiomycota(85);p__Chytridiomycota_unclassified(83);p__Chytridiomycota_unclassified(83);p__Chytridiomycota_unclassified(83);p__Chytridiomycota_unclassified(83);p__Chytridiomycota_unclassified(83);
Otu00817	0.377	0.025	J.nigra	k__Fungi(100);p__Basidiomycota(100);p__Basidiomycota_unclassified(100);p__Basidiomycota_unclassified(100);p__Basidiomycota_unclassified(100);p__Basidiomycota_unclassified(100);p__Basidiomycota_unclassified(100);
Otu00827	0.427	0.009	DB	k__Fungi(100);p__Ascomycota(100);c__Sordariomycetes(100);o__Hypocreales(100);f__Nectriaceae(100);g__Pseudocosmospora(100);g__Pseudocosmospora_unclassified(100);
Otu00830	0.49	0.002	J.nigra	k__Fungi(100);p__Basidiomycota(100);p__Basidiomycota_unclassified(100);p__Basidiomycota_unclassified(100);p__Basidiomycota_unclassified(100);p__Basidiomycota_unclassified(100);p__Basidiomycota_unclassified(100);
Otu00836	0.428	0.007	J.nigra	k__Fungi(100);k__Fungi_unclassified(100);k__Fungi_unclassified(100);k__Fungi_unclassified(100);k__Fungi_unclassified(100);k__Fungi_unclassified(100);k__Fungi_unclassified(100);
Otu00837	0.427	0.003	J.nigra	k__Fungi(100);p__Basidiomycota(100);c__Agaricomycetes(100);o__Agaricales(100);f__Hymenogastraceae(100);g__Hymenogaster(95);s__Hymenogaster_sp(94);
Otu00850	0.288	0.01	DB	k__Fungi(100);p__Basidiomycota(100);c__Agaricomycetes(100);o__Agaricales(100);o__Agaricales_unclassified(98);o__Agaricales_unclassified(98);o__Agaricales_unclassified(98);
Otu00868	0.494	0.003	J.nigra	k__Fungi(100);k__Fungi_unclassified(100);k__Fungi_unclassified(100);k__Fungi_unclassified(100);k__Fungi_unclassified(100);k__Fungi_unclassified(100);k__Fungi_unclassified(100);
Otu00869	0.331	0.013	J.nigra	k__Fungi(100);p__Ascomycota(99);p__Ascomycota_unclassified(99);p__Ascomycota_unclassified(99);p__Ascomycota_unclassified(99);p__Ascomycota_unclassified(99);p__Ascomycota_unclassified(99);
Otu00883	0.302	0.033	J.nigra	k__Fungi(100);k__Fungi_unclassified(80);k__Fungi_unclassified(80);k__Fungi_unclassified(80);k__Fungi_unclassified(80);k__Fungi_unclassified(80);k__Fungi_unclassified(80);
Otu00884	0.324	0.038	Q.rubra	k__Fungi(100);p__Basidiomycota(100);c__Agaricomycetes(100);o__Thelephorales(100);f__Thelephoraceae(100);g__Tomentella(100);g__Tomentella_unclassified(100);
Otu00892	0.434	0.005	J.nigra	k__Fungi(100);k__Fungi_unclassified(100);k__Fungi_unclassified(100);k__Fungi_unclassified(100);k__Fungi_unclassified(100);k__Fungi_unclassified(100);k__Fungi_unclassified(100);
Otu00893	0.43	0.002	Q.rubra	k__Fungi(100);p__Basidiomycota(61);p__Basidiomycota_unclassified(61);p__Basidiomycota_unclassified(61);p__Basidiomycota_unclassified(61);p__Basidiomycota_unclassified(61);p__Basidiomycota_unclassified(61);
Otu00896	0.349	0.017	Q.rubra	k__Fungi(100);p__Basidiomycota(100);p__Basidiomycota_unclassified(73);p__Basidiomycota_unclassified(73);p__Basidiomycota_unclassified(73);p__Basidiomycota_unclassified(73);p__Basidiomycota_unclassified(73);
Otu00898	0.46	0.006	J.nigra	k__Fungi(100);k__Fungi_unclassified(100);k__Fungi_unclassified(100);k__Fungi_unclassified(100);k__Fungi_unclassified(100);k__Fungi_unclassified(100);k__Fungi_unclassified(100);
Otu00910	0.342	0.04	J.nigra	k__Fungi(100);p__Basidiomycota(62);p__Basidiomycota_unclassified(62);p__Basidiomycota_unclassified(62);p__Basidiomycota_unclassified(62);p__Basidiomycota_unclassified(62);p__Basidiomycota_unclassified(62);
Otu00916	0.368	0.037	J.nigra	k__Fungi(100);k__Fungi_unclassified(100);k__Fungi_unclassified(100);k__Fungi_unclassified(100);k__Fungi_unclassified(100);k__Fungi_unclassified(100);k__Fungi_unclassified(100);
Otu00920	0.486	0.003	J.nigra	k__Fungi(100);k__Fungi_unclassified(100);k__Fungi_unclassified(100);k__Fungi_unclassified(100);k__Fungi_unclassified(100);k__Fungi_unclassified(100);k__Fungi_unclassified(100);
Otu00936	0.339	0.015	DB	k__Fungi(100);p__Ascomycota(100);c__Leotiomycetes(100);o__Helotiales(100);o__Helotiales_unclassified(98);o__Helotiales_unclassified(98);o__Helotiales_unclassified(98);
Otu00937	0.314	0.047	J.nigra	k__Fungi(100);p__Ascomycota(100);c__Sordariomycetes(100);o__Amphisphaeriales(100);f__Apiosporaceae(100);g__Apiospora(100);g__Apiospora_unclassified(100);
Otu00940	0.346	0.046	J.nigra	k__Fungi(100);p__Ascomycota(100);c__Dothideomycetes(100);o__Pleosporales(100);f__Lentitheciaceae(100);g__Keissleriella(100);s__Keissleriella_caraganae(100);
Otu00954	0.37	0.018	J.nigra	k__Fungi(100);k__Fungi_unclassified(100);k__Fungi_unclassified(100);k__Fungi_unclassified(100);k__Fungi_unclassified(100);k__Fungi_unclassified(100);k__Fungi_unclassified(100);
Otu00962	0.366	0.033	DB	k__Fungi(100);k__Fungi_unclassified(100);k__Fungi_unclassified(100);k__Fungi_unclassified(100);k__Fungi_unclassified(100);k__Fungi_unclassified(100);k__Fungi_unclassified(100);
Otu00965	0.315	0.045	DB	k__Fungi(100);p__Ascomycota(100);c__Dothideomycetes(100);o__Minutisphaerales(100);f__Minutisphaeraceae(100);g__Minutisphaera(100);s__Minutisphaera_aspera(100);
Otu00968	0.336	0.047	J.nigra+Q.rubra	k__Fungi(100);p__Basidiomycota(100);p__Basidiomycota_unclassified(85);p__Basidiomycota_unclassified(85);p__Basidiomycota_unclassified(85);p__Basidiomycota_unclassified(85);p__Basidiomycota_unclassified(85);
Otu00970	0.414	0.015	Q.rubra	k__Fungi(100);p__Ascomycota(100);c__Leotiomycetes(100);o__Helotiales(99);o__Helotiales_unclassified(99);o__Helotiales_unclassified(99);o__Helotiales_unclassified(99);
Otu00985	0.358	0.036	Q.rubra	k__Fungi(100);p__Ascomycota(100);c__Dothideomycetes(100);o__Venturiales(73);o__Venturiales_unclassified(62);o__Venturiales_unclassified(62);o__Venturiales_unclassified(62);
Otu00994	0.372	0.013	J.nigra	k__Fungi(100);k__Fungi_unclassified(92);k__Fungi_unclassified(92);k__Fungi_unclassified(92);k__Fungi_unclassified(92);k__Fungi_unclassified(92);k__Fungi_unclassified(92);
Otu01008	0.477	0.002	J.nigra	k__Fungi(100);k__Fungi_unclassified(100);k__Fungi_unclassified(100);k__Fungi_unclassified(100);k__Fungi_unclassified(100);k__Fungi_unclassified(100);k__Fungi_unclassified(100);
Otu01011	0.311	0.012	DB	k__Fungi(100);p__Ascomycota(100);c__Dothideomycetes(100);o__Pleosporales(100);f__Phaeosphaeriaceae(100);g__Sclerostagonospora(100);s__Sclerostagonospora_sp(100);
Otu01015	0.469	0.004	J.nigra	k__Fungi(100);k__Fungi_unclassified(100);k__Fungi_unclassified(100);k__Fungi_unclassified(100);k__Fungi_unclassified(100);k__Fungi_unclassified(100);k__Fungi_unclassified(100);
Otu01045	0.352	0.048	J.nigra	k__Fungi(100);k__Fungi_unclassified(99);k__Fungi_unclassified(99);k__Fungi_unclassified(99);k__Fungi_unclassified(99);k__Fungi_unclassified(99);k__Fungi_unclassified(99);
Otu01056	0.393	0.006	Q.rubra	k__Fungi(100);k__Fungi_unclassified(98);k__Fungi_unclassified(98);k__Fungi_unclassified(98);k__Fungi_unclassified(98);k__Fungi_unclassified(98);k__Fungi_unclassified(98);
Otu01062	0.316	0.02	Q.rubra	k__Fungi(100);p__Ascomycota(100);p__Ascomycota_unclassified(98);p__Ascomycota_unclassified(98);p__Ascomycota_unclassified(98);p__Ascomycota_unclassified(98);p__Ascomycota_unclassified(98);
Otu01073	0.293	0.018	DB	k__Fungi(100);p__Basidiomycota(100);p__Basidiomycota_unclassified(100);p__Basidiomycota_unclassified(100);p__Basidiomycota_unclassified(100);p__Basidiomycota_unclassified(100);p__Basidiomycota_unclassified(100);
Otu01075	0.434	0.006	DB	k__Fungi(100);p__Ascomycota(100);c__Eurotiomycetes(100);o__Chaetothyriales(100);f__Cyphellophoraceae(100);g__Cyphellophora(100);s__Cyphellophora_livistonae(100);
Otu01079	0.46	0.005	DB	k__Fungi(100);k__Fungi_unclassified(56);k__Fungi_unclassified(56);k__Fungi_unclassified(56);k__Fungi_unclassified(56);k__Fungi_unclassified(56);k__Fungi_unclassified(56);
Otu01081	0.36	0.028	Q.rubra	k__Fungi(100);p__Sanchytriomycota(100);c__Sanchytriomycetes(100);o__Sanchytriales(100);f__Sanchytriaceae(100);g__Sanchytrium(100);s__Sanchytrium_sp(100);
Otu01101	0.343	0.004	J.nigra	k__Fungi(100);k__Fungi_unclassified(73);k__Fungi_unclassified(73);k__Fungi_unclassified(73);k__Fungi_unclassified(73);k__Fungi_unclassified(73);k__Fungi_unclassified(73);
Otu01117	0.392	0.009	J.nigra	k__Fungi(100);p__Basidiomycota(100);c__Malasseziomycetes(100);o__Malasseziales(100);f__Malasseziaceae(100);g__Malassezia(100);s__Malassezia_restricta(100);
Otu01119	0.363	0.031	J.nigra	k__Fungi(100);p__Basidiomycota(100);c__Microbotryomycetes(100);o__Leucosporidiales(100);f__unclassified(100);g__unclassified(100);s__Leucosporidiales_sp(100);
Otu01123	0.449	0.002	Q.rubra	k__Fungi(100);k__Fungi_unclassified(63);k__Fungi_unclassified(63);k__Fungi_unclassified(63);k__Fungi_unclassified(63);k__Fungi_unclassified(63);k__Fungi_unclassified(63);
Otu01125	0.438	0.004	Q.rubra	k__Fungi(100);k__Fungi_unclassified(100);k__Fungi_unclassified(100);k__Fungi_unclassified(100);k__Fungi_unclassified(100);k__Fungi_unclassified(100);k__Fungi_unclassified(100);
Otu01140	0.392	0.018	J.nigra	k__Fungi(100);p__Basidiomycota(100);p__Basidiomycota_unclassified(100);p__Basidiomycota_unclassified(100);p__Basidiomycota_unclassified(100);p__Basidiomycota_unclassified(100);p__Basidiomycota_unclassified(100);
Otu01151	0.368	0.041	J.nigra	k__Fungi(100);k__Fungi_unclassified(100);k__Fungi_unclassified(100);k__Fungi_unclassified(100);k__Fungi_unclassified(100);k__Fungi_unclassified(100);k__Fungi_unclassified(100);
Otu01154	0.301	0.01	DB	k__Fungi(100);p__Basidiomycota(100);c__Agaricomycetes(100);o__Agaricales(100);f__Lycoperdaceae(100);g__Lycoperdon(100);s__Lycoperdon_pyriforme(100);
Otu01156	0.332	0.015	J.nigra	k__Fungi(100);k__Fungi_unclassified(100);k__Fungi_unclassified(100);k__Fungi_unclassified(100);k__Fungi_unclassified(100);k__Fungi_unclassified(100);k__Fungi_unclassified(100);
Otu01159	0.387	0.049	DB	k__Fungi(100);k__Fungi_unclassified(100);k__Fungi_unclassified(100);k__Fungi_unclassified(100);k__Fungi_unclassified(100);k__Fungi_unclassified(100);k__Fungi_unclassified(100);
Otu01161	0.357	0.022	J.nigra	k__Fungi(100);k__Fungi_unclassified(90);k__Fungi_unclassified(90);k__Fungi_unclassified(90);k__Fungi_unclassified(90);k__Fungi_unclassified(90);k__Fungi_unclassified(90);
Otu01165	0.417	0.012	J.nigra	k__Fungi(100);k__Fungi_unclassified(99);k__Fungi_unclassified(99);k__Fungi_unclassified(99);k__Fungi_unclassified(99);k__Fungi_unclassified(99);k__Fungi_unclassified(99);
Otu01175	0.405	0.021	J.nigra	k__Fungi(100);p__Ascomycota(100);c__Sordariomycetes(100);o__Phomatosporales(100);f__Phomatosporaceae(100);g__Phomatospora(100);s__Phomatospora_biseriata(100);
Otu01177	0.364	0.025	Q.rubra	k__Fungi(100);p__Basidiomycota(92);p__Basidiomycota_unclassified(88);p__Basidiomycota_unclassified(88);p__Basidiomycota_unclassified(88);p__Basidiomycota_unclassified(88);p__Basidiomycota_unclassified(88);
Otu01178	0.395	0.011	DB	k__Fungi(100);p__Basidiomycota(80);p__Basidiomycota_unclassified(80);p__Basidiomycota_unclassified(80);p__Basidiomycota_unclassified(80);p__Basidiomycota_unclassified(80);p__Basidiomycota_unclassified(80);
Otu01182	0.424	0.009	Q.rubra	k__Fungi(100);p__Basidiomycota(100);p__Basidiomycota_unclassified(100);p__Basidiomycota_unclassified(100);p__Basidiomycota_unclassified(100);p__Basidiomycota_unclassified(100);p__Basidiomycota_unclassified(100);
Otu01184	0.308	0.039	J.nigra	k__Fungi(100);k__Fungi_unclassified(96);k__Fungi_unclassified(96);k__Fungi_unclassified(96);k__Fungi_unclassified(96);k__Fungi_unclassified(96);k__Fungi_unclassified(96);
Otu01194	0.296	0.042	J.nigra	k__Fungi(100);p__Ascomycota(100);c__Sordariomycetes(100);o__Hypocreales(100);f__Stachybotryaceae(100);g__Stachybotrys(100);s__Stachybotrys_limonisporus(100);
Otu01197	0.412	0.017	DB	k__Fungi(100);k__Fungi_unclassified(100);k__Fungi_unclassified(100);k__Fungi_unclassified(100);k__Fungi_unclassified(100);k__Fungi_unclassified(100);k__Fungi_unclassified(100);
Otu01211	0.292	0.029	DB	k__Fungi(100);k__Fungi_unclassified(100);k__Fungi_unclassified(100);k__Fungi_unclassified(100);k__Fungi_unclassified(100);k__Fungi_unclassified(100);k__Fungi_unclassified(100);
Otu01233	0.323	0.001	DB	k__Fungi(100);k__Fungi_unclassified(97);k__Fungi_unclassified(97);k__Fungi_unclassified(97);k__Fungi_unclassified(97);k__Fungi_unclassified(97);k__Fungi_unclassified(97);
Otu01236	0.352	0.02	J.nigra	k__Fungi(100);k__Fungi_unclassified(82);k__Fungi_unclassified(82);k__Fungi_unclassified(82);k__Fungi_unclassified(82);k__Fungi_unclassified(82);k__Fungi_unclassified(82);
Otu01237	0.367	0.014	DB	k__Fungi(100);p__Ascomycota(100);c__Sordariomycetes(100);c__Sordariomycetes_unclassified(100);c__Sordariomycetes_unclassified(100);c__Sordariomycetes_unclassified(100);c__Sordariomycetes_unclassified(100);
Otu01238	0.412	0.004	DB	k__Fungi(100);p__Basidiomycota(100);p__Basidiomycota_unclassified(100);p__Basidiomycota_unclassified(100);p__Basidiomycota_unclassified(100);p__Basidiomycota_unclassified(100);p__Basidiomycota_unclassified(100);
Otu01239	0.479	0.007	Q.rubra	k__Fungi(100);k__Fungi_unclassified(92);k__Fungi_unclassified(92);k__Fungi_unclassified(92);k__Fungi_unclassified(92);k__Fungi_unclassified(92);k__Fungi_unclassified(92);
Otu01269	0.305	0.025	Q.rubra	k__Fungi(100);p__Ascomycota(100);c__Sordariomycetes(100);o__Amphisphaeriales(87);o__Amphisphaeriales_unclassified(87);o__Amphisphaeriales_unclassified(87);o__Amphisphaeriales_unclassified(87);
Otu01278	0.357	0.033	Q.rubra	k__Fungi(100);p__Basidiomycota(100);p__Basidiomycota_unclassified(100);p__Basidiomycota_unclassified(100);p__Basidiomycota_unclassified(100);p__Basidiomycota_unclassified(100);p__Basidiomycota_unclassified(100);
Otu01286	0.354	0.05	J.nigra	k__Fungi(100);p__Ascomycota(100);c__Sordariomycetes(100);o__Hypocreales(100);f__Clavicipitaceae(100);g__Marquandomyces(100);s__Marquandomyces_marquandii(100);
Otu01298	0.333	0.036	Q.rubra	k__Fungi(100);p__Ascomycota(100);c__Eurotiomycetes(100);o__Eurotiales(100);f__Aspergillaceae(100);g__Penicillium(93);g__Penicillium_unclassified(93);
Otu01301	0.359	0.04	J.nigra+Q.rubra	k__Fungi(100);k__Fungi_unclassified(100);k__Fungi_unclassified(100);k__Fungi_unclassified(100);k__Fungi_unclassified(100);k__Fungi_unclassified(100);k__Fungi_unclassified(100);
Otu01307	0.346	0.043	J.nigra	k__Fungi(100);p__Ascomycota(100);c__Sordariomycetes(100);c__Sordariomycetes_unclassified(100);c__Sordariomycetes_unclassified(100);c__Sordariomycetes_unclassified(100);c__Sordariomycetes_unclassified(100);
Otu01312	0.303	0.033	Q.rubra	k__Fungi(100);k__Fungi_unclassified(98);k__Fungi_unclassified(98);k__Fungi_unclassified(98);k__Fungi_unclassified(98);k__Fungi_unclassified(98);k__Fungi_unclassified(98);
Otu01322	0.38	0.02	Q.rubra	k__Fungi(100);k__Fungi_unclassified(100);k__Fungi_unclassified(100);k__Fungi_unclassified(100);k__Fungi_unclassified(100);k__Fungi_unclassified(100);k__Fungi_unclassified(100);
Otu01325	0.35	0.037	J.nigra	k__Fungi(100);k__Fungi_unclassified(100);k__Fungi_unclassified(100);k__Fungi_unclassified(100);k__Fungi_unclassified(100);k__Fungi_unclassified(100);k__Fungi_unclassified(100);
Otu01330	0.411	0.006	J.nigra	k__Fungi(100);k__Fungi_unclassified(86);k__Fungi_unclassified(86);k__Fungi_unclassified(86);k__Fungi_unclassified(86);k__Fungi_unclassified(86);k__Fungi_unclassified(86);
Otu01332	0.3	0.024	DB	k__Fungi(100);p__Ascomycota(100);p__Ascomycota_unclassified(100);p__Ascomycota_unclassified(100);p__Ascomycota_unclassified(100);p__Ascomycota_unclassified(100);p__Ascomycota_unclassified(100);
Otu01368	0.402	0.016	Q.rubra	k__Fungi(100);p__Basidiomycota(100);c__Agaricomycetes(100);o__Agaricales(100);f__Niaceae(99);g__Flagelloscypha(99);s__Flagelloscypha_eruciformis(99);
Otu01370	0.361	0.022	J.nigra	k__Fungi(100);p__Basidiomycota(100);p__Basidiomycota_unclassified(100);p__Basidiomycota_unclassified(100);p__Basidiomycota_unclassified(100);p__Basidiomycota_unclassified(100);p__Basidiomycota_unclassified(100);
Otu01374	0.417	0.018	DB	k__Fungi(100);p__Basidiomycota(100);c__Cystobasidiomycetes(100);o__Erythrobasidiales(100);f__Erythrobasidiaceae(100);g__Erythrobasidium(100);g__Erythrobasidium_unclassified(95);
Otu01402	0.355	0.033	Q.rubra	k__Fungi(100);p__Basidiomycota(100);c__Agaricomycetes(100);o__Cantharellales(100);o__Cantharellales_unclassified(99);o__Cantharellales_unclassified(99);o__Cantharellales_unclassified(99);
Otu01427	0.373	0.01	J.nigra	k__Fungi(100);p__Kickxellomycota(100);c__Kickxellomycetes(100);o__Kickxellales(100);f__Kickxellaceae(100);g__Spiromyces(100);s__Spiromyces_sp(100);
Otu01435	0.391	0.021	Q.rubra	k__Fungi(100);k__Fungi_unclassified(100);k__Fungi_unclassified(100);k__Fungi_unclassified(100);k__Fungi_unclassified(100);k__Fungi_unclassified(100);k__Fungi_unclassified(100);
Otu01443	0.355	0.011	DB	k__Fungi(100);p__Basidiomycota(100);c__Agaricomycetes(100);c__Agaricomycetes_unclassified(100);c__Agaricomycetes_unclassified(100);c__Agaricomycetes_unclassified(100);c__Agaricomycetes_unclassified(100);
Otu01451	0.332	0.039	J.nigra	k__Fungi(100);k__Fungi_unclassified(84);k__Fungi_unclassified(84);k__Fungi_unclassified(84);k__Fungi_unclassified(84);k__Fungi_unclassified(84);k__Fungi_unclassified(84);
Otu01452	0.44	0.002	Q.rubra	k__Fungi(100);k__Fungi_unclassified(91);k__Fungi_unclassified(91);k__Fungi_unclassified(91);k__Fungi_unclassified(91);k__Fungi_unclassified(91);k__Fungi_unclassified(91);
Otu01518	0.346	0.04	J.nigra	k__Fungi(100);k__Fungi_unclassified(100);k__Fungi_unclassified(100);k__Fungi_unclassified(100);k__Fungi_unclassified(100);k__Fungi_unclassified(100);k__Fungi_unclassified(100);
Otu01539	0.568	0.001	Q.rubra	k__Fungi(100);p__Basidiomycota(97);p__Basidiomycota_unclassified(97);p__Basidiomycota_unclassified(97);p__Basidiomycota_unclassified(97);p__Basidiomycota_unclassified(97);p__Basidiomycota_unclassified(97);
Otu01581	0.407	0.011	Q.rubra	k__Fungi(100);k__Fungi_unclassified(100);k__Fungi_unclassified(100);k__Fungi_unclassified(100);k__Fungi_unclassified(100);k__Fungi_unclassified(100);k__Fungi_unclassified(100);
Otu01589	0.478	0.006	Q.rubra	k__Fungi(100);p__Basidiomycota(60);p__Basidiomycota_unclassified(60);p__Basidiomycota_unclassified(60);p__Basidiomycota_unclassified(60);p__Basidiomycota_unclassified(60);p__Basidiomycota_unclassified(60);
Otu01619	0.328	0.046	Q.rubra	k__Fungi(100);p__Basidiomycota(100);c__Agaricomycetes(100);o__Agaricales(100);f__Cortinariaceae(100);g__Cortinarius(100);g__Cortinarius_unclassified(79);
Otu01621	0.337	0.04	J.nigra	k__Fungi(100);p__Basidiomycota(58);p__Basidiomycota_unclassified(58);p__Basidiomycota_unclassified(58);p__Basidiomycota_unclassified(58);p__Basidiomycota_unclassified(58);p__Basidiomycota_unclassified(58);
Otu01641	0.373	0.031	Q.rubra	k__Fungi(100);k__Fungi_unclassified(65);k__Fungi_unclassified(65);k__Fungi_unclassified(65);k__Fungi_unclassified(65);k__Fungi_unclassified(65);k__Fungi_unclassified(65);
Otu01701	0.449	0.008	Q.rubra	k__Fungi(100);p__Ascomycota(100);c__Sordariomycetes(100);o__Chaetosphaeriales(72);f__Chaetosphaeriaceae(72);f__Chaetosphaeriaceae_unclassified(72);f__Chaetosphaeriaceae_unclassified(72);
Otu01762	0.341	0.017	Q.rubra	k__Fungi(100);p__Basidiomycota(90);p__Basidiomycota_unclassified(89);p__Basidiomycota_unclassified(89);p__Basidiomycota_unclassified(89);p__Basidiomycota_unclassified(89);p__Basidiomycota_unclassified(89);
																		k__Fungi(100);k__Fungi_unclassified(87);k__Fungi_unclassified(87);k__Fungi_unclassified(87);k__Fungi_unclassified(87);k__Fungi_unclassified(87);k__Fungi_unclassified(87);
																		k__Fungi(100);p__Ascomycota(64);p__Ascomycota_unclassified(64);p__Ascomycota_unclassified(64);p__Ascomycota_unclassified(64);p__Ascomycota_unclassified(64);p__Ascomycota_unclassified(64);
																		k__Fungi(100);k__Fungi_unclassified(98);k__Fungi_unclassified(98);k__Fungi_unclassified(98);k__Fungi_unclassified(98);k__Fungi_unclassified(98);k__Fungi_unclassified(98);
																		k__Fungi(100);p__Ascomycota(100);c__Leotiomycetes(100);o__Helotiales(100);f__Dermateaceae(100);g__Pezicula(100);s__Pezicula_ericae(100);
																		k__Fungi(100);p__Basidiomycota(100);p__Basidiomycota_unclassified(100);p__Basidiomycota_unclassified(100);p__Basidiomycota_unclassified(100);p__Basidiomycota_unclassified(100);p__Basidiomycota_unclassified(100);
																		k__Fungi(100);k__Fungi_unclassified(88);k__Fungi_unclassified(88);k__Fungi_unclassified(88);k__Fungi_unclassified(88);k__Fungi_unclassified(88);k__Fungi_unclassified(88);
																		k__Fungi(100);k__Fungi_unclassified(76);k__Fungi_unclassified(76);k__Fungi_unclassified(76);k__Fungi_unclassified(76);k__Fungi_unclassified(76);k__Fungi_unclassified(76);
																		k__Fungi(100);k__Fungi_unclassified(100);k__Fungi_unclassified(100);k__Fungi_unclassified(100);k__Fungi_unclassified(100);k__Fungi_unclassified(100);k__Fungi_unclassified(100);
																		k__Fungi(100);k__Fungi_unclassified(100);k__Fungi_unclassified(100);k__Fungi_unclassified(100);k__Fungi_unclassified(100);k__Fungi_unclassified(100);k__Fungi_unclassified(100);
																		k__Fungi(100);k__Fungi_unclassified(100);k__Fungi_unclassified(100);k__Fungi_unclassified(100);k__Fungi_unclassified(100);k__Fungi_unclassified(100);k__Fungi_unclassified(100);
																		k__Fungi(100);p__Ascomycota(100);c__Sordariomycetes(100);o__Coniochaetales(100);f__Coniochaetaceae(100);g__Coniochaeta(100);g__Coniochaeta_unclassified(100);
																		k__Fungi(100);p__Ascomycota(100);p__Ascomycota_unclassified(100);p__Ascomycota_unclassified(100);p__Ascomycota_unclassified(100);p__Ascomycota_unclassified(100);p__Ascomycota_unclassified(100);
																		k__Fungi(100);k__Fungi_unclassified(100);k__Fungi_unclassified(100);k__Fungi_unclassified(100);k__Fungi_unclassified(100);k__Fungi_unclassified(100);k__Fungi_unclassified(100);
																		k__Fungi(100);p__Basidiomycota(98);p__Basidiomycota_unclassified(98);p__Basidiomycota_unclassified(98);p__Basidiomycota_unclassified(98);p__Basidiomycota_unclassified(98);p__Basidiomycota_unclassified(98);
																		k__Fungi(100);p__Ascomycota(90);p__Ascomycota_unclassified(90);p__Ascomycota_unclassified(90);p__Ascomycota_unclassified(90);p__Ascomycota_unclassified(90);p__Ascomycota_unclassified(90);
																		k__Fungi(100);k__Fungi_unclassified(100);k__Fungi_unclassified(100);k__Fungi_unclassified(100);k__Fungi_unclassified(100);k__Fungi_unclassified(100);k__Fungi_unclassified(100);
																		k__Fungi(100);p__Ascomycota(100);c__Dothideomycetes(100);o__Pleosporales(100);f__Didymosphaeriaceae(100);g__Paracamarosporium(100);s__Paracamarosporium_fagi(100);
																		k__Fungi(100);k__Fungi_unclassified(97);k__Fungi_unclassified(97);k__Fungi_unclassified(97);k__Fungi_unclassified(97);k__Fungi_unclassified(97);k__Fungi_unclassified(97);
																		k__Fungi(100);k__Fungi_unclassified(100);k__Fungi_unclassified(100);k__Fungi_unclassified(100);k__Fungi_unclassified(100);k__Fungi_unclassified(100);k__Fungi_unclassified(100);
																		k__Fungi(100);p__Basidiomycota(100);p__Basidiomycota_unclassified(100);p__Basidiomycota_unclassified(100);p__Basidiomycota_unclassified(100);p__Basidiomycota_unclassified(100);p__Basidiomycota_unclassified(100);
																		k__Fungi(100);p__Ascomycota(100);c__Sordariomycetes(100);c__Sordariomycetes_unclassified(100);c__Sordariomycetes_unclassified(100);c__Sordariomycetes_unclassified(100);c__Sordariomycetes_unclassified(100);
																		k__Fungi(100);k__Fungi_unclassified(100);k__Fungi_unclassified(100);k__Fungi_unclassified(100);k__Fungi_unclassified(100);k__Fungi_unclassified(100);k__Fungi_unclassified(100);
																		k__Fungi(100);k__Fungi_unclassified(100);k__Fungi_unclassified(100);k__Fungi_unclassified(100);k__Fungi_unclassified(100);k__Fungi_unclassified(100);k__Fungi_unclassified(100);
																		k__Fungi(100);p__Ascomycota(100);c__Sordariomycetes(100);o__Hypocreales(100);f__Hypocreaceae(100);g__Trichoderma(100);s__Trichoderma_polysporum(96);
																		k__Fungi(100);p__Kickxellomycota(100);c__Ramicandelaberomycetes(100);o__Ramicandelaberales(100);f__Ramicandelaberaceae(100);g__Ramicandelaber(100);s__Ramicandelaber_taiwanensis(100);
																		k__Fungi(100);k__Fungi_unclassified(99);k__Fungi_unclassified(99);k__Fungi_unclassified(99);k__Fungi_unclassified(99);k__Fungi_unclassified(99);k__Fungi_unclassified(99);
																		k__Fungi(100);k__Fungi_unclassified(100);k__Fungi_unclassified(100);k__Fungi_unclassified(100);k__Fungi_unclassified(100);k__Fungi_unclassified(100);k__Fungi_unclassified(100);
																		k__Fungi(100);p__Ascomycota(94);p__Ascomycota_unclassified(92);p__Ascomycota_unclassified(92);p__Ascomycota_unclassified(92);p__Ascomycota_unclassified(92);p__Ascomycota_unclassified(92);
																		k__Fungi(100);k__Fungi_unclassified(71);k__Fungi_unclassified(71);k__Fungi_unclassified(71);k__Fungi_unclassified(71);k__Fungi_unclassified(71);k__Fungi_unclassified(71);
																		k__Fungi(100);k__Fungi_unclassified(97);k__Fungi_unclassified(97);k__Fungi_unclassified(97);k__Fungi_unclassified(97);k__Fungi_unclassified(97);k__Fungi_unclassified(97);
																		k__Fungi(100);p__Ascomycota(100);c__Dothideomycetes(100);o__Pleosporales(100);f__Phaeosphaeriaceae(100);g__Phaeosphaeria(92);g__Phaeosphaeria_unclassified(52);
																		k__Fungi(100);p__Basidiomycota(95);p__Basidiomycota_unclassified(95);p__Basidiomycota_unclassified(95);p__Basidiomycota_unclassified(95);p__Basidiomycota_unclassified(95);p__Basidiomycota_unclassified(95);
																		k__Fungi(100);p__Ascomycota(100);c__Dothideomycetes(100);o__Pleosporales(100);f__Lophiostomataceae(100);g__Crassiclypeus(100);s__Crassiclypeus_aquaticus(100);
																		k__Fungi(100);k__Fungi_unclassified(100);k__Fungi_unclassified(100);k__Fungi_unclassified(100);k__Fungi_unclassified(100);k__Fungi_unclassified(100);k__Fungi_unclassified(100);
																		k__Fungi(100);k__Fungi_unclassified(97);k__Fungi_unclassified(97);k__Fungi_unclassified(97);k__Fungi_unclassified(97);k__Fungi_unclassified(97);k__Fungi_unclassified(97);
																		k__Fungi(100);k__Fungi_unclassified(98);k__Fungi_unclassified(98);k__Fungi_unclassified(98);k__Fungi_unclassified(98);k__Fungi_unclassified(98);k__Fungi_unclassified(98);
																		k__Fungi(100);p__Ascomycota(100);c__Dothideomycetes(100);o__Venturiales(100);f__Sympoventuriaceae(100);g__Ochroconis(100);s__Ochroconis_sp(100);
																		k__Fungi(100);p__Ascomycota(100);c__Leotiomycetes(100);o__Helotiales(100);o__Helotiales_unclassified(75);o__Helotiales_unclassified(75);o__Helotiales_unclassified(75);
																		k__Fungi(100);p__Basidiomycota(61);p__Basidiomycota_unclassified(61);p__Basidiomycota_unclassified(61);p__Basidiomycota_unclassified(61);p__Basidiomycota_unclassified(61);p__Basidiomycota_unclassified(61);
																		k__Fungi(100);p__Ascomycota(100);c__Sordariomycetes(100);o__Coniochaetales(100);f__Coniochaetaceae(100);g__Coniochaeta(100);s__Coniochaeta_cypraeispora(100);
																		k__Fungi(100);k__Fungi_unclassified(98);k__Fungi_unclassified(98);k__Fungi_unclassified(98);k__Fungi_unclassified(98);k__Fungi_unclassified(98);k__Fungi_unclassified(98);
																		k__Fungi(100);k__Fungi_unclassified(100);k__Fungi_unclassified(100);k__Fungi_unclassified(100);k__Fungi_unclassified(100);k__Fungi_unclassified(100);k__Fungi_unclassified(100);
																		k__Fungi(100);k__Fungi_unclassified(100);k__Fungi_unclassified(100);k__Fungi_unclassified(100);k__Fungi_unclassified(100);k__Fungi_unclassified(100);k__Fungi_unclassified(100);
																		k__Fungi(100);p__Basidiomycota(64);p__Basidiomycota_unclassified(64);p__Basidiomycota_unclassified(64);p__Basidiomycota_unclassified(64);p__Basidiomycota_unclassified(64);p__Basidiomycota_unclassified(64);
																		k__Fungi(100);k__Fungi_unclassified(100);k__Fungi_unclassified(100);k__Fungi_unclassified(100);k__Fungi_unclassified(100);k__Fungi_unclassified(100);k__Fungi_unclassified(100);
																		k__Fungi(100);p__Basidiomycota(100);p__Basidiomycota_unclassified(100);p__Basidiomycota_unclassified(100);p__Basidiomycota_unclassified(100);p__Basidiomycota_unclassified(100);p__Basidiomycota_unclassified(100);
																		k__Fungi(100);p__Ascomycota(99);p__Ascomycota_unclassified(99);p__Ascomycota_unclassified(99);p__Ascomycota_unclassified(99);p__Ascomycota_unclassified(99);p__Ascomycota_unclassified(99);
																		k__Fungi(100);p__Ascomycota(100);c__Sordariomycetes(100);o__Hypocreales(100);o__Hypocreales_unclassified(100);o__Hypocreales_unclassified(100);o__Hypocreales_unclassified(100);
																		k__Fungi(100);k__Fungi_unclassified(100);k__Fungi_unclassified(100);k__Fungi_unclassified(100);k__Fungi_unclassified(100);k__Fungi_unclassified(100);k__Fungi_unclassified(100);
																		k__Fungi(100);p__Basidiomycota(100);c__Agaricomycetes(100);o__Agaricales(100);f__Psathyrellaceae(100);g__Candolleomyces(100);s__Candolleomyces_sp(100);
																		k__Fungi(100);p__Basidiomycota(95);p__Basidiomycota_unclassified(95);p__Basidiomycota_unclassified(95);p__Basidiomycota_unclassified(95);p__Basidiomycota_unclassified(95);p__Basidiomycota_unclassified(95);
																		k__Fungi(100);p__Ascomycota(100);c__Eurotiomycetes(100);o__Chaetothyriales(100);f__Herpotrichiellaceae(100);g__Cladophialophora(100);s__Cladophialophora_floridana(100);
																		k__Fungi(100);p__Basidiomycota(100);c__Agaricomycetes(100);o__Tremellodendropsidales(100);f__unclassified(100);g__unclassified(100);s__Tremellodendropsidales_sp(100);
																		k__Fungi(100);p__Basidiomycota(98);p__Basidiomycota_unclassified(98);p__Basidiomycota_unclassified(98);p__Basidiomycota_unclassified(98);p__Basidiomycota_unclassified(98);p__Basidiomycota_unclassified(98);
																		k__Fungi(100);p__Basidiomycota(100);c__Agaricomycetes(100);o__Agaricales(100);f__Hygrophoraceae(100);g__Arrhenia(100);g__Arrhenia_unclassified(100);
																		k__Fungi(100);p__Basidiomycota(100);p__Basidiomycota_unclassified(97);p__Basidiomycota_unclassified(97);p__Basidiomycota_unclassified(97);p__Basidiomycota_unclassified(97);p__Basidiomycota_unclassified(97);
																		k__Fungi(100);k__Fungi_unclassified(100);k__Fungi_unclassified(100);k__Fungi_unclassified(100);k__Fungi_unclassified(100);k__Fungi_unclassified(100);k__Fungi_unclassified(100);
																		k__Fungi(100);k__Fungi_unclassified(99);k__Fungi_unclassified(99);k__Fungi_unclassified(99);k__Fungi_unclassified(99);k__Fungi_unclassified(99);k__Fungi_unclassified(99);
																		k__Fungi(100);p__Basidiomycota(97);p__Basidiomycota_unclassified(97);p__Basidiomycota_unclassified(97);p__Basidiomycota_unclassified(97);p__Basidiomycota_unclassified(97);p__Basidiomycota_unclassified(97);
																		k__Fungi(100);p__Ascomycota(100);c__Sordariomycetes(100);o__Chaetosphaeriales(72);f__Chaetosphaeriaceae(72);f__Chaetosphaeriaceae_unclassified(72);f__Chaetosphaeriaceae_unclassified(72);
																		k__Fungi(100);k__Fungi_unclassified(100);k__Fungi_unclassified(100);k__Fungi_unclassified(100);k__Fungi_unclassified(100);k__Fungi_unclassified(100);k__Fungi_unclassified(100);
																		k__Fungi(100);p__Ascomycota(100);c__Leotiomycetes(100);c__Leotiomycetes_unclassified(100);c__Leotiomycetes_unclassified(100);c__Leotiomycetes_unclassified(100);c__Leotiomycetes_unclassified(100);
																		k__Fungi(100);p__Chytridiomycota(100);c__Spizellomycetes(100);o__Spizellomycetales(100);f__Powellomycetaceae(100);g__unclassified(100);s__Powellomycetaceae_sp(100);
																		k__Fungi(100);k__Fungi_unclassified(99);k__Fungi_unclassified(99);k__Fungi_unclassified(99);k__Fungi_unclassified(99);k__Fungi_unclassified(99);k__Fungi_unclassified(99);
																		k__Fungi(100);p__Ascomycota(100);c__Leotiomycetes(100);o__Helotiales(100);f__Pezizellaceae(64);g__Calycina(64);s__Calycina_sp(64);
																		k__Fungi(100);p__Basidiomycota(100);p__Basidiomycota_unclassified(100);p__Basidiomycota_unclassified(100);p__Basidiomycota_unclassified(100);p__Basidiomycota_unclassified(100);p__Basidiomycota_unclassified(100);
																		k__Fungi(100);k__Fungi_unclassified(100);k__Fungi_unclassified(100);k__Fungi_unclassified(100);k__Fungi_unclassified(100);k__Fungi_unclassified(100);k__Fungi_unclassified(100);
																		k__Fungi(100);p__Ascomycota(100);p__Ascomycota_unclassified(99);p__Ascomycota_unclassified(99);p__Ascomycota_unclassified(99);p__Ascomycota_unclassified(99);p__Ascomycota_unclassified(99);
																		k__Fungi(100);p__Basidiomycota(100);p__Basidiomycota_unclassified(100);p__Basidiomycota_unclassified(100);p__Basidiomycota_unclassified(100);p__Basidiomycota_unclassified(100);p__Basidiomycota_unclassified(100);
																		k__Fungi(100);k__Fungi_unclassified(100);k__Fungi_unclassified(100);k__Fungi_unclassified(100);k__Fungi_unclassified(100);k__Fungi_unclassified(100);k__Fungi_unclassified(100);
																		k__Fungi(100);p__Ascomycota(100);c__Dothideomycetes(100);o__Pleosporales(100);f__Coniothyriaceae(100);g__Coniothyrium(100);s__Coniothyrium_palmicola(100);
																		k__Fungi(100);k__Fungi_unclassified(100);k__Fungi_unclassified(100);k__Fungi_unclassified(100);k__Fungi_unclassified(100);k__Fungi_unclassified(100);k__Fungi_unclassified(100);
																		k__Fungi(100);p__Basidiomycota(100);p__Basidiomycota_unclassified(100);p__Basidiomycota_unclassified(100);p__Basidiomycota_unclassified(100);p__Basidiomycota_unclassified(100);p__Basidiomycota_unclassified(100);
																		k__Fungi(100);p__Ascomycota(100);c__Dothideomycetes(100);o__Pleosporales(100);f__Didymosphaeriaceae(100);g__Paraconiothyrium(100);g__Paraconiothyrium_unclassified(100);
																		k__Fungi(100);k__Fungi_unclassified(100);k__Fungi_unclassified(100);k__Fungi_unclassified(100);k__Fungi_unclassified(100);k__Fungi_unclassified(100);k__Fungi_unclassified(100);
																		k__Fungi(100);k__Fungi_unclassified(100);k__Fungi_unclassified(100);k__Fungi_unclassified(100);k__Fungi_unclassified(100);k__Fungi_unclassified(100);k__Fungi_unclassified(100);
																		k__Fungi(100);p__Ascomycota(100);c__Dothideomycetes(100);o__Pleosporales(100);f__Phaeosphaeriaceae(100);g__Didymocyrtis(100);s__Didymocyrtis_pini(100);
																		k__Fungi(100);k__Fungi_unclassified(100);k__Fungi_unclassified(100);k__Fungi_unclassified(100);k__Fungi_unclassified(100);k__Fungi_unclassified(100);k__Fungi_unclassified(100);
																		k__Fungi(100);k__Fungi_unclassified(100);k__Fungi_unclassified(100);k__Fungi_unclassified(100);k__Fungi_unclassified(100);k__Fungi_unclassified(100);k__Fungi_unclassified(100);
																		k__Fungi(100);k__Fungi_unclassified(98);k__Fungi_unclassified(98);k__Fungi_unclassified(98);k__Fungi_unclassified(98);k__Fungi_unclassified(98);k__Fungi_unclassified(98);
																		k__Fungi(100);k__Fungi_unclassified(99);k__Fungi_unclassified(99);k__Fungi_unclassified(99);k__Fungi_unclassified(99);k__Fungi_unclassified(99);k__Fungi_unclassified(99);
																		k__Fungi(100);p__Basidiomycota(100);p__Basidiomycota_unclassified(100);p__Basidiomycota_unclassified(100);p__Basidiomycota_unclassified(100);p__Basidiomycota_unclassified(100);p__Basidiomycota_unclassified(100);
																		k__Fungi(100);k__Fungi_unclassified(98);k__Fungi_unclassified(98);k__Fungi_unclassified(98);k__Fungi_unclassified(98);k__Fungi_unclassified(98);k__Fungi_unclassified(98);
																		k__Fungi(100);k__Fungi_unclassified(92);k__Fungi_unclassified(92);k__Fungi_unclassified(92);k__Fungi_unclassified(92);k__Fungi_unclassified(92);k__Fungi_unclassified(92);
																		k__Fungi(100);p__Basidiomycota(100);p__Basidiomycota_unclassified(100);p__Basidiomycota_unclassified(100);p__Basidiomycota_unclassified(100);p__Basidiomycota_unclassified(100);p__Basidiomycota_unclassified(100);
																		k__Fungi(100);p__Basidiomycota(100);p__Basidiomycota_unclassified(100);p__Basidiomycota_unclassified(100);p__Basidiomycota_unclassified(100);p__Basidiomycota_unclassified(100);p__Basidiomycota_unclassified(100);
																		k__Fungi(100);p__Mucoromycota(100);c__Mucoromycetes(100);o__Mucorales(100);f__Mucoraceae(100);g__Mucor(100);s__Mucor_hiemalis(100);
																		k__Fungi(100);p__Ascomycota(100);c__Sordariomycetes(100);c__Sordariomycetes_unclassified(100);c__Sordariomycetes_unclassified(100);c__Sordariomycetes_unclassified(100);c__Sordariomycetes_unclassified(100);
																		k__Fungi(100);k__Fungi_unclassified(100);k__Fungi_unclassified(100);k__Fungi_unclassified(100);k__Fungi_unclassified(100);k__Fungi_unclassified(100);k__Fungi_unclassified(100);
																		k__Fungi(100);k__Fungi_unclassified(99);k__Fungi_unclassified(99);k__Fungi_unclassified(99);k__Fungi_unclassified(99);k__Fungi_unclassified(99);k__Fungi_unclassified(99);
																		k__Fungi(100);k__Fungi_unclassified(100);k__Fungi_unclassified(100);k__Fungi_unclassified(100);k__Fungi_unclassified(100);k__Fungi_unclassified(100);k__Fungi_unclassified(100);
																		k__Fungi(100);k__Fungi_unclassified(100);k__Fungi_unclassified(100);k__Fungi_unclassified(100);k__Fungi_unclassified(100);k__Fungi_unclassified(100);k__Fungi_unclassified(100);
																		k__Fungi(100);p__Basidiomycota(100);p__Basidiomycota_unclassified(100);p__Basidiomycota_unclassified(100);p__Basidiomycota_unclassified(100);p__Basidiomycota_unclassified(100);p__Basidiomycota_unclassified(100);
																		k__Fungi(100);p__Ascomycota(93);p__Ascomycota_unclassified(67);p__Ascomycota_unclassified(67);p__Ascomycota_unclassified(67);p__Ascomycota_unclassified(67);p__Ascomycota_unclassified(67);
																		k__Fungi(100);p__Basidiomycota(100);c__Agaricomycetes(100);o__Agaricales(100);o__Agaricales_unclassified(100);o__Agaricales_unclassified(100);o__Agaricales_unclassified(100);
																		k__Fungi(100);p__Chytridiomycota(95);p__Chytridiomycota_unclassified(94);p__Chytridiomycota_unclassified(94);p__Chytridiomycota_unclassified(94);p__Chytridiomycota_unclassified(94);p__Chytridiomycota_unclassified(94);
																		k__Fungi(100);p__Ascomycota(100);c__Sordariomycetes(100);c__Sordariomycetes_unclassified(87);c__Sordariomycetes_unclassified(87);c__Sordariomycetes_unclassified(87);c__Sordariomycetes_unclassified(87);
																		k__Fungi(100);p__Ascomycota(100);c__Dothideomycetes(100);o__Cladosporiales(100);f__Cladosporiaceae(100);g__Cladosporium(100);s__Cladosporium_herbarum(100);
																		k__Fungi(100);k__Fungi_unclassified(100);k__Fungi_unclassified(100);k__Fungi_unclassified(100);k__Fungi_unclassified(100);k__Fungi_unclassified(100);k__Fungi_unclassified(100);
																		k__Fungi(100);p__Basidiomycota(91);p__Basidiomycota_unclassified(91);p__Basidiomycota_unclassified(91);p__Basidiomycota_unclassified(91);p__Basidiomycota_unclassified(91);p__Basidiomycota_unclassified(91);
																		k__Fungi(100);p__Basidiomycota(98);p__Basidiomycota_unclassified(98);p__Basidiomycota_unclassified(98);p__Basidiomycota_unclassified(98);p__Basidiomycota_unclassified(98);p__Basidiomycota_unclassified(98);
																		k__Fungi(100);p__Basidiomycota(100);c__Agaricomycetes(100);o__Agaricales(100);f__Mycenaceae(100);g__Mycena(100);g__Mycena_unclassified(100);
																		k__Fungi(100);p__Basidiomycota(100);p__Basidiomycota_unclassified(100);p__Basidiomycota_unclassified(100);p__Basidiomycota_unclassified(100);p__Basidiomycota_unclassified(100);p__Basidiomycota_unclassified(100);
																		k__Fungi(100);p__Ascomycota(100);c__Dothideomycetes(100);o__Venturiales(68);o__Venturiales_unclassified(60);o__Venturiales_unclassified(60);o__Venturiales_unclassified(60);
																		k__Fungi(100);k__Fungi_unclassified(100);k__Fungi_unclassified(100);k__Fungi_unclassified(100);k__Fungi_unclassified(100);k__Fungi_unclassified(100);k__Fungi_unclassified(100);
																		k__Fungi(100);p__Ascomycota(100);c__Sordariomycetes(100);c__Sordariomycetes_unclassified(100);c__Sordariomycetes_unclassified(100);c__Sordariomycetes_unclassified(100);c__Sordariomycetes_unclassified(100);
																		k__Fungi(100);p__Basidiomycota(100);p__Basidiomycota_unclassified(100);p__Basidiomycota_unclassified(100);p__Basidiomycota_unclassified(100);p__Basidiomycota_unclassified(100);p__Basidiomycota_unclassified(100);
																		k__Fungi(100);p__Basidiomycota(100);p__Basidiomycota_unclassified(100);p__Basidiomycota_unclassified(100);p__Basidiomycota_unclassified(100);p__Basidiomycota_unclassified(100);p__Basidiomycota_unclassified(100);
																		k__Fungi(100);p__Basidiomycota(100);c__Agaricomycetes(100);o__Agaricales(100);f__Cortinariaceae(100);g__Cortinarius(100);g__Cortinarius_unclassified(100);
																		k__Fungi(100);p__Basidiomycota(100);p__Basidiomycota_unclassified(100);p__Basidiomycota_unclassified(100);p__Basidiomycota_unclassified(100);p__Basidiomycota_unclassified(100);p__Basidiomycota_unclassified(100);
																		k__Fungi(100);k__Fungi_unclassified(100);k__Fungi_unclassified(100);k__Fungi_unclassified(100);k__Fungi_unclassified(100);k__Fungi_unclassified(100);k__Fungi_unclassified(100);
																		k__Fungi(100);p__Ascomycota(100);c__Leotiomycetes(100);o__Helotiales(100);f__Helotiaceae(100);g__Hymenoscyphus(100);s__Hymenoscyphus_pusillus(98);
																		k__Fungi(100);p__Ascomycota(100);c__Sordariomycetes(100);o__Hypocreales(100);f__Cordycipitaceae(100);g__Beauveria(100);s__Beauveria_pseudobassiana(84);
																		k__Fungi(100);k__Fungi_unclassified(61);k__Fungi_unclassified(61);k__Fungi_unclassified(61);k__Fungi_unclassified(61);k__Fungi_unclassified(61);k__Fungi_unclassified(61);
																		k__Fungi(100);p__Ascomycota(100);c__Sordariomycetes(100);o__Diaporthales(100);f__Diaporthaceae(100);f__Diaporthaceae_unclassified(97);f__Diaporthaceae_unclassified(97);
																		k__Fungi(100);k__Fungi_unclassified(100);k__Fungi_unclassified(100);k__Fungi_unclassified(100);k__Fungi_unclassified(100);k__Fungi_unclassified(100);k__Fungi_unclassified(100);
																		k__Fungi(100);p__Basidiomycota(100);p__Basidiomycota_unclassified(100);p__Basidiomycota_unclassified(100);p__Basidiomycota_unclassified(100);p__Basidiomycota_unclassified(100);p__Basidiomycota_unclassified(100);
																		k__Fungi(100);p__Basidiomycota(100);c__Tremellomycetes(95);o__Tremellales(85);f__Trimorphomycetaceae(68);g__Saitozyma(68);s__Saitozyma_podzolica(67);
																		k__Fungi(100);p__Basidiomycota(100);p__Basidiomycota_unclassified(100);p__Basidiomycota_unclassified(100);p__Basidiomycota_unclassified(100);p__Basidiomycota_unclassified(100);p__Basidiomycota_unclassified(100);
																		k__Fungi(100);k__Fungi_unclassified(100);k__Fungi_unclassified(100);k__Fungi_unclassified(100);k__Fungi_unclassified(100);k__Fungi_unclassified(100);k__Fungi_unclassified(100);
																		k__Fungi(100);p__Basidiomycota(90);p__Basidiomycota_unclassified(89);p__Basidiomycota_unclassified(89);p__Basidiomycota_unclassified(89);p__Basidiomycota_unclassified(89);p__Basidiomycota_unclassified(89);
																		k__Fungi(100);k__Fungi_unclassified(100);k__Fungi_unclassified(100);k__Fungi_unclassified(100);k__Fungi_unclassified(100);k__Fungi_unclassified(100);k__Fungi_unclassified(100);
																		k__Fungi(100);p__Basidiomycota(100);c__Microbotryomycetes(100);o__Sporidiobolales(100);f__Sporidiobolaceae(100);g__Rhodotorula(100);s__Rhodotorula_toruloides(100);
																		k__Fungi(100);p__Ascomycota(100);c__Sordariomycetes(100);o__Hypocreales(100);f__Bionectriaceae(100);g__Acremonium(100);s__Acremonium_rutilum(100);
																		k__Fungi(100);k__Fungi_unclassified(100);k__Fungi_unclassified(100);k__Fungi_unclassified(100);k__Fungi_unclassified(100);k__Fungi_unclassified(100);k__Fungi_unclassified(100);
																		k__Fungi(100);k__Fungi_unclassified(100);k__Fungi_unclassified(100);k__Fungi_unclassified(100);k__Fungi_unclassified(100);k__Fungi_unclassified(100);k__Fungi_unclassified(100);
																		k__Fungi(100);k__Fungi_unclassified(100);k__Fungi_unclassified(100);k__Fungi_unclassified(100);k__Fungi_unclassified(100);k__Fungi_unclassified(100);k__Fungi_unclassified(100);
																		k__Fungi(100);p__Ascomycota(100);c__Leotiomycetes(100);o__Helotiales(100);f__Helotiales_fam_Incertae_sedis(55);g__Crocicreas(55);s__Crocicreas_gramineum(55);
																		k__Fungi(100);p__Ascomycota(100);c__Dothideomycetes(100);o__Pleosporales(100);f__Didymosphaeriaceae(100);g__Neptunomyces(100);s__Neptunomyces_aureus(100);
																		k__Fungi(100);p__Basidiomycota(84);p__Basidiomycota_unclassified(84);p__Basidiomycota_unclassified(84);p__Basidiomycota_unclassified(84);p__Basidiomycota_unclassified(84);p__Basidiomycota_unclassified(84);
																		k__Fungi(100);p__Basidiomycota(100);c__Agaricomycetes(100);o__Agaricales(100);f__Cortinariaceae(100);f__Cortinariaceae_unclassified(100);f__Cortinariaceae_unclassified(100);
																		k__Fungi(100);p__Basidiomycota(57);p__Basidiomycota_unclassified(57);p__Basidiomycota_unclassified(57);p__Basidiomycota_unclassified(57);p__Basidiomycota_unclassified(57);p__Basidiomycota_unclassified(57);
																		k__Fungi(100);p__Ascomycota(100);c__Sordariomycetes(100);c__Sordariomycetes_unclassified(95);c__Sordariomycetes_unclassified(95);c__Sordariomycetes_unclassified(95);c__Sordariomycetes_unclassified(95);
																		k__Fungi(100);k__Fungi_unclassified(100);k__Fungi_unclassified(100);k__Fungi_unclassified(100);k__Fungi_unclassified(100);k__Fungi_unclassified(100);k__Fungi_unclassified(100);
																		k__Fungi(100);p__Basidiomycota(91);p__Basidiomycota_unclassified(91);p__Basidiomycota_unclassified(91);p__Basidiomycota_unclassified(91);p__Basidiomycota_unclassified(91);p__Basidiomycota_unclassified(91);
																		k__Fungi(100);p__Ascomycota(100);c__Sordariomycetes(100);c__Sordariomycetes_unclassified(100);c__Sordariomycetes_unclassified(100);c__Sordariomycetes_unclassified(100);c__Sordariomycetes_unclassified(100);
																		k__Fungi(100);k__Fungi_unclassified(100);k__Fungi_unclassified(100);k__Fungi_unclassified(100);k__Fungi_unclassified(100);k__Fungi_unclassified(100);k__Fungi_unclassified(100);
																		k__Fungi(100);k__Fungi_unclassified(100);k__Fungi_unclassified(100);k__Fungi_unclassified(100);k__Fungi_unclassified(100);k__Fungi_unclassified(100);k__Fungi_unclassified(100);
																		k__Fungi(100);k__Fungi_unclassified(73);k__Fungi_unclassified(73);k__Fungi_unclassified(73);k__Fungi_unclassified(73);k__Fungi_unclassified(73);k__Fungi_unclassified(73);
																		k__Fungi(100);p__Ascomycota(100);c__Sordariomycetes(100);o__Conioscyphales(100);f__Conioscyphaceae(100);g__Conioscypha(100);s__Conioscypha_bambusicola(100);
																		k__Fungi(100);p__Basidiomycota(100);p__Basidiomycota_unclassified(100);p__Basidiomycota_unclassified(100);p__Basidiomycota_unclassified(100);p__Basidiomycota_unclassified(100);p__Basidiomycota_unclassified(100);
																		k__Fungi(100);p__Ascomycota(100);c__Sordariomycetes(100);o__Pisorisporiales(100);f__Pisorisporiaceae(100);g__Achroceratosphaeria(100);s__Achroceratosphaeria_potamia(100);
																		k__Fungi(100);p__Basidiomycota(100);p__Basidiomycota_unclassified(100);p__Basidiomycota_unclassified(100);p__Basidiomycota_unclassified(100);p__Basidiomycota_unclassified(100);p__Basidiomycota_unclassified(100);
																		k__Fungi(100);k__Fungi_unclassified(100);k__Fungi_unclassified(100);k__Fungi_unclassified(100);k__Fungi_unclassified(100);k__Fungi_unclassified(100);k__Fungi_unclassified(100);
																		k__Fungi(100);p__Basidiomycota(68);p__Basidiomycota_unclassified(68);p__Basidiomycota_unclassified(68);p__Basidiomycota_unclassified(68);p__Basidiomycota_unclassified(68);p__Basidiomycota_unclassified(68);
																		k__Fungi(100);k__Fungi_unclassified(94);k__Fungi_unclassified(94);k__Fungi_unclassified(94);k__Fungi_unclassified(94);k__Fungi_unclassified(94);k__Fungi_unclassified(94);
																		k__Fungi(100);p__Chytridiomycota(100);c__Spizellomycetes(100);o__Spizellomycetales(100);f__unclassified(100);g__unclassified(100);s__Spizellomycetales_sp(100);
																		k__Fungi(100);p__Basidiomycota(100);p__Basidiomycota_unclassified(100);p__Basidiomycota_unclassified(100);p__Basidiomycota_unclassified(100);p__Basidiomycota_unclassified(100);p__Basidiomycota_unclassified(100);
																		k__Fungi(100);k__Fungi_unclassified(55);k__Fungi_unclassified(55);k__Fungi_unclassified(55);k__Fungi_unclassified(55);k__Fungi_unclassified(55);k__Fungi_unclassified(55);
																		k__Fungi(100);k__Fungi_unclassified(96);k__Fungi_unclassified(96);k__Fungi_unclassified(96);k__Fungi_unclassified(96);k__Fungi_unclassified(96);k__Fungi_unclassified(96);
																		k__Fungi(100);p__Basidiomycota(100);p__Basidiomycota_unclassified(100);p__Basidiomycota_unclassified(100);p__Basidiomycota_unclassified(100);p__Basidiomycota_unclassified(100);p__Basidiomycota_unclassified(100);
																		k__Fungi(100);p__Ascomycota(89);p__Ascomycota_unclassified(88);p__Ascomycota_unclassified(88);p__Ascomycota_unclassified(88);p__Ascomycota_unclassified(88);p__Ascomycota_unclassified(88);
																		k__Fungi(100);k__Fungi_unclassified(100);k__Fungi_unclassified(100);k__Fungi_unclassified(100);k__Fungi_unclassified(100);k__Fungi_unclassified(100);k__Fungi_unclassified(100);
																		k__Fungi(100);p__Ascomycota(100);c__Dothideomycetes(100);o__Pleosporales(100);f__Periconiaceae(100);g__Periconia(100);s__Periconia_verrucosa(100);
																		k__Fungi(100);k__Fungi_unclassified(97);k__Fungi_unclassified(97);k__Fungi_unclassified(97);k__Fungi_unclassified(97);k__Fungi_unclassified(97);k__Fungi_unclassified(97);
																		k__Fungi(100);p__Ascomycota(100);c__Dothideomycetes(100);o__Pleosporales(100);f__Cucurbitariaceae(100);g__Neocucurbitaria(96);g__Neocucurbitaria_unclassified(96);
																		k__Fungi(100);k__Fungi_unclassified(100);k__Fungi_unclassified(100);k__Fungi_unclassified(100);k__Fungi_unclassified(100);k__Fungi_unclassified(100);k__Fungi_unclassified(100);
																		k__Fungi(100);p__Basidiomycota(100);p__Basidiomycota_unclassified(100);p__Basidiomycota_unclassified(100);p__Basidiomycota_unclassified(100);p__Basidiomycota_unclassified(100);p__Basidiomycota_unclassified(100);
																		k__Fungi(100);k__Fungi_unclassified(100);k__Fungi_unclassified(100);k__Fungi_unclassified(100);k__Fungi_unclassified(100);k__Fungi_unclassified(100);k__Fungi_unclassified(100);
																		k__Fungi(100);k__Fungi_unclassified(100);k__Fungi_unclassified(100);k__Fungi_unclassified(100);k__Fungi_unclassified(100);k__Fungi_unclassified(100);k__Fungi_unclassified(100);
																		k__Fungi(100);k__Fungi_unclassified(91);k__Fungi_unclassified(91);k__Fungi_unclassified(91);k__Fungi_unclassified(91);k__Fungi_unclassified(91);k__Fungi_unclassified(91);
																		k__Fungi(100);k__Fungi_unclassified(91);k__Fungi_unclassified(91);k__Fungi_unclassified(91);k__Fungi_unclassified(91);k__Fungi_unclassified(91);k__Fungi_unclassified(91);
																		k__Fungi(100);p__Basidiomycota(100);p__Basidiomycota_unclassified(100);p__Basidiomycota_unclassified(100);p__Basidiomycota_unclassified(100);p__Basidiomycota_unclassified(100);p__Basidiomycota_unclassified(100);
																		k__Fungi(100);k__Fungi_unclassified(92);k__Fungi_unclassified(92);k__Fungi_unclassified(92);k__Fungi_unclassified(92);k__Fungi_unclassified(92);k__Fungi_unclassified(92);
																		k__Fungi(100);p__Basidiomycota(100);c__Tremellomycetes(100);o__Filobasidiales(100);f__Filobasidiaceae(100);g__Filobasidium(100);s__Filobasidium_sp(68);
																		k__Fungi(100);p__Basidiomycota(100);c__Agaricomycetes(100);o__Agaricales(100);o__Agaricales_unclassified(100);o__Agaricales_unclassified(100);o__Agaricales_unclassified(100);

## Sheet: Supplemental Table  4
Supplemental table 4: keystone species determined using co-ocurrence networks.
Kindom	Genus	node.degree	betweenness.centrality	Tree Species
Bacteria	Alkanibacter	133	1529.72	DB
Bacteria	TRA3-20_ge	126	1385.06	DB
Bacteria	CPla-3_termite_group_ge	170	1364.66	DB
Bacteria	Gaiellales_unclassified	135	1304.15	DB
Bacteria	Xanthomonadales_unclassified	190	1287.52	DB
Bacteria	ADurb.Bin063-1	162	1273.97	DB
Bacteria	Bradyrhizobium	118	1268.68	DB
Bacteria	Ellin6055	137	1129	DB
Bacteria	JGI_0001001-H03	144	1100.34	DB
Bacteria	Bryobacter	182	1054.93	DB
Bacteria	Subgroup_18_ge	177	1037.34	DB
Bacteria	Rokubacteriales_ge	139	1026.34	DB
Bacteria	Geothrix	143	1022.64	DB
Bacteria	11-24_ge	174	1022.11	DB
Bacteria	FCPU426_ge	172	1020.63	DB
Bacteria	JG30-KF-AS9_ge	147	1010.5	DB
Bacteria	Bdellovibrio	129	998.289	DB
Bacteria	Lineage_IIa_ge	172	977.708	DB
Bacteria	Anaeromyxobacter	143	960.484	DB
Bacteria	Occallatibacter	174	954.006	DB
Bacteria	Alkanindiges	109	948.627	DB
Bacteria	Candidatus_Zambryskibacteria_ge	105	917.788	DB
Bacteria	Gemmatimonadaceae_unclassified	125	911.38	DB
Bacteria	Acetobacteraceae_unclassified	184	910.1	DB
Bacteria	0319-6G20_ge	134	900.149	DB
Bacteria	Hassallia	170	875.991	DB
Bacteria	Sphingobium	147	846.547	DB
Bacteria	Nordella	121	823.093	DB
Bacteria	Anaerolineaceae_unclassified	162	820.794	DB
Bacteria	PLTA13_ge	182	801.452	DB
Bacteria	RB41	76	1986.21	Q. rubra
Bacteria	Oxalobacteraceae_unclassified	111	1544.85	J. nigra
Bacteria	S-BQ2-57_soil_group_ge	114	1454.38	J. nigra
Bacteria	Sphingomonas	116	1415.09	J. nigra
Bacteria	Arenimonas	103	1320.08	J. nigra
Bacteria	Acidobacteriales_unclassified	143	1316.24	J. nigra
Bacteria	Lineage_IIa_ge	128	1008.83	J. nigra
Bacteria	Subgroup_12_ge	100	1005.56	J. nigra
Bacteria	Bryobacter	132	985.473	J. nigra
Bacteria	Vicinamibacteraceae_ge	109	910.498	J. nigra
Bacteria	KF-JG30-C25_ge	124	875.637	J. nigra
Bacteria	Pedosphaera	119	857.103	J. nigra
Fungi	Nectriaceae_unclassified	87	3454.16	DB
Fungi	Ceratobasidiaceae_unclassified	21	123.238	DB
Fungi	Saitozyma	4	437.433	Q. rubra
Fungi	Tuber	5	303.773	Q. rubra
Fungi	Inocybe	7	407.2	Q. rubra
Fungi	Talaromyces	5	338.3	Q. rubra
Fungi	Laccaria	3	285.933	Q. rubra
Fungi	Podila	3	189	Q. rubra
Fungi	Agaricomycetes_unclassified	4	152.933	Q. rubra
Fungi	Tuber	7	407.2	Q. rubra
Fungi	Solicoccozyma	9	487.826	J. nigra
Fungi	Staphylotrichum	3	228.526	J. nigra
Fungi	Leotiomycetes_unclassified	6	225.571	J. nigra
Fungi	Cladosporium	3	205.776	J. nigra
Fungi	Phlegmacium	5	178.307	J. nigra
Fungi	unclassified	4	171.119	J. nigra
Fungi	Cortinarius	5	159.945	J. nigra
Fungi	Pleosporales_unclassified	3	156.474	J. nigra

## Sheet: Supplemental Table 5
Supplemental Table 5: Corraltions between bacterial and fungal phylum and physico-chemical parameters
Phylum	Hum	pH	TOC	TC	TN	C.N
Bacteria
Proteobacteria	n.s.	0.508779	0.323937	0.470871	0.416724	n.s.
Bacteroidota	0.334	n.s.	0.452135	0.419695	0.40619	0.297418
Acidobacteriota	n.s.	-0.465681	-0.379912	-0.42276	-0.409566	n.s.
Verrucomicrobiota	n.s.	n.s.	n.s.	n.s.	n.s.	n.s.
Firmicutes	n.s.	0.361554	-0.3111	n.s.	n.s.	n.s.
Actinobacteriota	n.s.	0.362422	n.s.	n.s.	n.s.	-0.390622
Gemmatimonadota	n.s.	n.s.	n.s.	n.s.	n.s.	n.s.
Planctomycetota	n.s.	n.s.	-0.311273	-0.333998	-0.399846	n.s.
OD1	n.s.	-0.437683	n.s.	n.s.	n.s.	0.329334
Armatimonadota	n.s.	-0.305094	n.s.	n.s.	n.s.	n.s.
WS3	n.s.	n.s.	n.s.	n.s.	n.s.	n.s.
TM7	n.s.	n.s.	0.484517	0.478561	0.397809	n.s.
Chloroflexi	-0.337198	n.s.	-0.455605	-0.382514	n.s.	-0.430343
Nitrospirodota	n.s.	n.s.	n.s.	n.s.	n.s.	n.s.
Fungi
Basidiomycota	n.s.	n.s.	n.s.	n.s.	n.s.	n.s.
Ascomycota	0.386192	n.s.	n.s.	n.s.	n.s.	n.s.
Glomeromycota	n.s.	-0.496565	-0.295749	-0.352207	-0.400337
Rozellomycota	n.s.	n.s.	n.s.	n.s.	n.s.	n.s.
Chytridiomycota	n.s.	n.s.	n.s.	n.s.	n.s.	n.s.
Mortierellomycota	n.s.	n.s.	n.s.	n.s.	n.s.	n.s.
Kickxellomycota	-0.361918	-0.432216	-0.385296	-0.370278	-0.450588	n.s.
Mucoromycota	n.s.	n.s.	n.s.	n.s.	n.s.	-0.332019
Zoopagomycota	n.s.	n.s.	n.s.	n.s.	n.s.	n.s.
